# Supplementary material for: Heliaphen, an Outdoor High-Throughput Phenotyping Platform for Genetic Studies and Crop Modeling
Source: Front Plant Sci. 2019 Jan 16;9:1908. doi: 10.3389/fpls.2018.01908 (PMC6343525; doi:10.3389/fpls.2018.01908)
Supplement: Supplementary file 2 [file Data_Sheet_1.CSV]

Gene names	logFC	logCPM	LR	FDR
HanXRQCPg0579741	1.20380020826133	1.63704939447222	1.52721412349744	0.593776128587314
HanXRQCPg0579761	0.468346295208939	10.4292742838436	1.3500392181277	0.62855889225221
HanXRQCPg0579801	-0.177474889542927	5.87703451067866	0.372561025069333	0.843532040731666
HanXRQChr00c0004g0571011	0.702455657392385	6.96254609211743	4.05177646271158	0.274219486671586
HanXRQChr00c0020g0571101	1.04479532409888	3.93192876069602	5.22662911404501	0.189017735368224
HanXRQChr00c0028g0571141	0.489971920871124	5.42791844581397	3.22992582438913	0.354558035756207
HanXRQChr00c0028g0571151	0.525798582316735	1.85776565823213	0.965631371090347	0.700821136196826
HanXRQChr00c0029g0571181	-0.216186983705027	2.52550308759195	0.152721492651231	0.912169467338967
HanXRQChr00c0036g0571221	-0.570946007214509	3.62859441391183	1.05573722451966	0.682623211868087
HanXRQChr00c0046g0571341	1.83548529109404	4.48743327672865	10.268474986597	0.0347712423094719
HanXRQChr00c0050g0571361	-0.435504442168963	3.60150629282417	1.874924396708	0.538498499651133
HanXRQChr00c0055g0571381	0.33867202002958	1.84209464132568	0.178553556307499	0.903369063837792
HanXRQChr00c0055g0571421	1.71165967677201	1.84842003263357	2.89680478192719	0.394322061658602
HanXRQChr00c0055g0571431	0.115067408987635	2.15708874592426	0.0597062338173879	0.951340085896274
HanXRQChr00c0057g0571491	-1.41636558945062	2.52374336230303	6.04303236716826	0.144037782743983
HanXRQChr00c0095g0571651	-0.0871968755851801	3.04967432676067	0.0452737233222278	0.959827319128301
HanXRQChr00c0117g0571731	0.312141893874575	3.92549993213847	1.80461118812206	0.549103145262432
HanXRQChr00c0125g0571751	-0.762616132841331	2.10184922794877	1.82616078756317	0.545701896510056
HanXRQChr00c0126g0571821	0.301820210355817	5.58010124729976	0.0771429902860312	0.941993119486024
HanXRQChr00c0126g0571831	1.06349021886477	2.11871369611491	2.83905814177405	0.401010681961424
HanXRQChr00c0126g0571841	0.686817724176331	1.92172732795487	1.04263504315557	0.685261149795232
HanXRQChr00c0139g0571981	-2.5953357260698	2.48051650501268	0.916818114892733	0.712238619136835
HanXRQChr00c0140g0572021	-0.199748542742011	4.93677567227034	0.59227781046453	0.78245427465874
HanXRQChr00c0143g0572051	0.376614065932965	1.05472539899856	0.23594006833674	0.885778994112118
HanXRQChr00c0165g0572191	-0.112565815464843	8.51198719033918	0.0237332938186796	0.973000725264105
HanXRQChr00c0192g0572351	0.174128673491549	3.10793207028165	0.13770163853204	0.915264656345379
HanXRQChr00c0194g0572441	-3.27001531154876	1.21867663431616	1.69966880046725	0.564880123539547
HanXRQChr00c0202g0572561	-2.01350005422735	2.81266497829691	0.567694220121732	0.787888024740433
HanXRQChr00c0268g0572941	-0.826235698010292	1.08019357903054	0.524758894398387	0.800277632637083
HanXRQChr00c0268g0572961	0.157619567842821	5.17895633072923	0.0622207103401458	0.94949176336419
HanXRQChr00c0272g0572981	-0.655251271461458	0.992976676027641	1.1280858255193	0.666815104721606
HanXRQChr00c0272g0572991	-1.06901661873613	2.5785948312904	1.8703177756262	0.53908024472441
HanXRQChr00c0272g0573021	-0.351988740910714	1.32785179897036	0.181242024484781	0.90326970018878
HanXRQChr00c0272g0573041	0.164242645962581	2.92420816779905	0.0697966869836932	0.945549357332423
HanXRQChr00c0289g0573081	-4.36475067288845	1.30685547097268	9.20011840069592	0.0509900755629676
HanXRQChr00c0289g0573101	0.562966149765114	2.51835375863781	1.47887657312212	0.603111693725368
HanXRQChr00c0289g0573151	0.355662965379143	1.62000483547266	0.329587116531279	0.854937364904098
HanXRQChr00c0297g0573161	-0.113720358158887	6.39046002452376	0.177907168912316	0.903369063837792
HanXRQChr00c0300g0573211	0.164148544165849	1.05075050040619	0.0394060667791081	0.962560988539478
HanXRQChr00c0300g0573221	0.185906639732209	3.488022656371	0.276932476965021	0.870765590263696
HanXRQChr00c0300g0573251	-0.62399555099664	1.4177411965753	0.834146103983591	0.730033159468408
HanXRQChr00c0300g0573271	1.12653395200354	1.58635578513208	4.19469457228029	0.262035653316423
HanXRQChr00c0300g0573301	0.624414633866307	2.30291877825977	0.575271279758519	0.786607624194964
HanXRQChr00c0313g0573381	-0.337811416868123	1.22539841871697	0.235503025940815	0.885778994112118
HanXRQChr00c0313g0573391	0.64247403416735	3.28811472850985	2.08279603983651	0.507061448971059
HanXRQChr00c0313g0573401	0.59069971583363	0.806434806610355	0.310018649897913	0.860334363430833
HanXRQChr00c0313g0573421	-0.0903531784420124	4.2866910367637	0.033874483649873	0.966725412285061
HanXRQChr00c0313g0573431	0.10406178961104	1.33151664305874	0.0313766189552025	0.968830382521523
HanXRQChr00c0314g0573481	-0.686433554359663	2.44443955291241	0.932169198201517	0.708880014517031
HanXRQChr00c0314g0573491	0.399409945938488	3.01476352682837	0.496945927044889	0.807488588895981
HanXRQChr00c0314g0573511	0.591172945424487	2.66104881943425	0.924005747024422	0.710391711681551
HanXRQChr00c0328g0573611	0.892789942542392	2.20429791582703	2.58736588787423	0.434332155831754
HanXRQChr00c0339g0573801	1.07071037812763	3.48789507314148	2.68879277812635	0.420664605561719
HanXRQChr00c0339g0573811	0.465552410309301	2.79036385936068	1.106237950368	0.671690534594203
HanXRQChr00c0345g0573851	-0.232438680913443	2.62783082377676	0.0908240525973909	0.935143520224402
HanXRQChr00c0345g0573861	0.247549387228806	2.91063801130228	0.17868710040314	0.903369063837792
HanXRQChr00c0345g0573871	0.883228495154882	2.10455453216628	1.50084100217763	0.599109155420584
HanXRQChr00c0345g0573921	0.837701603820016	2.64060672175186	1.6029460397788	0.580444630536462
HanXRQChr00c0348g0573931	-3.4195492473472	2.15325418451904	4.36293212378803	0.249289532714116
HanXRQChr00c0352g0574091	-4.25500044413133	2.7043621812764	9.54337983674404	0.0447133293958822
HanXRQChr00c0368g0574171	0.53195941181056	2.06294607703041	0.420742938994312	0.830475948599713
HanXRQChr00c0434g0574661	-0.859124890950534	3.5977471180657	0.809631060483461	0.73478860395968
HanXRQChr00c0434g0574691	-0.212086608989218	7.79552494023801	0.0740685976872602	0.94366848955926
HanXRQChr00c0434g0574701	0.000475458942498953	4.9198192702657	3.86521741901902e-06	0.999981107018597
HanXRQChr00c0439g0574721	0.615307215851321	0.971373846525153	0.913359438111579	0.712565027064203
HanXRQChr00c0439g0574731	1.69149146658195	0.457279478485402	2.74119000685378	0.414382921844586
HanXRQChr00c0439g0574741	0.420466987669195	1.15065219844957	0.151779680647044	0.912630153713678
HanXRQChr00c0439g0574761	0.814913570513584	2.51758722956083	1.3681748121393	0.625257712309077
HanXRQChr00c0439g0574771	0.0443241246036036	4.95123172339386	0.0141381782549841	0.982541248749194
HanXRQChr00c0451g0574811	-1.02725214869972	5.15725825164399	1.04769951479496	0.683956224880135
HanXRQChr00c0451g0574841	-0.920445875300384	4.86252237649797	2.02062409827639	0.517529435755265
HanXRQChr00c0452g0574851	-3.51482133450981	3.44699401918902	7.20529452901085	0.0990907353758913
HanXRQChr00c0452g0574861	-2.34039001371648	3.0847874218646	3.0142398393628	0.378390071881749
HanXRQChr00c0454g0574901	-1.04555142705345	1.01388799887183	2.7927406065083	0.407608110890216
HanXRQChr00c0454g0574931	-0.210203149778591	5.74017249120265	0.0743378511183863	0.943627597608713
HanXRQChr00c0483g0574991	-2.64081329502433	1.916913198991	0.948930078853826	0.704950735513584
HanXRQChr00c0486g0575011	-0.0330908373537946	4.29834365570718	0.0139977382501684	0.982629329449452
HanXRQChr00c0492g0575031	0.302467642380818	2.06797786773992	0.126311109001669	0.919743280640031
HanXRQChr00c0492g0575041	0.79888313103083	3.82750949543655	1.72117781832987	0.56265987088385
HanXRQChr00c0492g0575051	-0.898640018455998	5.43093561507489	2.99001450237226	0.382204644559036
HanXRQChr00c0492g0575061	-0.0334929812098786	1.25646425734997	0.00235028516002167	0.997618272511297
HanXRQChr00c0492g0575071	-1.39126440750395	6.5874607933955	1.71749661592631	0.562967922529089
HanXRQChr00c0492g0575101	0.457657386533113	2.04513213824495	0.303474338258237	0.861873495946478
HanXRQChr00c0494g0575111	-0.39234250144332	3.94957365596266	1.2644344048639	0.642339133771992
HanXRQChr00c0495g0575151	-0.492982696909119	0.895025753663818	0.282671776568371	0.869022613862368
HanXRQChr00c0496g0575181	-0.138825815533253	7.55768797716892	0.0432260570744063	0.960285848528327
HanXRQChr00c0496g0575191	1.22101363165999	4.36114630849689	1.25985919266862	0.643226009570106
HanXRQChr00c0496g0575221	-0.665176974754253	1.66042329274917	0.906013345645539	0.7145696894058
HanXRQChr00c0499g0575241	-3.14461215093217	1.30079887397226	2.81792447533578	0.404191663634981
HanXRQChr00c0504g0575301	1.37301801092176	2.10998288904923	3.84281971978132	0.292633347311494
HanXRQChr00c0504g0575311	0.053334161035112	1.42148710771857	0.00891981709592393	0.987681823024539
HanXRQChr00c0509g0575351	-0.974202499576197	2.64940072049845	2.03620539385606	0.514451487159217
HanXRQChr00c0512g0575361	-0.27874844502553	6.07266270166912	0.200108140648815	0.897706683182951
HanXRQChr00c0524g0575441	2.53924979606512	0.633512132779547	5.75690122038808	0.157807054452072
HanXRQChr00c0530g0575481	0.440053313755252	2.406701357085	0.347054181143841	0.850648858771816
HanXRQChr00c0530g0575491	0.368318244406767	2.94968497332019	0.242427032929351	0.882690119363039
HanXRQChr00c0530g0575501	-0.188397578408929	4.96578328475085	0.110589609883609	0.926583176183417
HanXRQChr00c0530g0575521	0.790110268394244	0.845449424237869	0.803666893696121	0.73663279019792
HanXRQChr00c0533g0575531	-0.059600264789133	2.63676948494507	0.0118455966007822	0.984736113373345
HanXRQChr00c0534g0575591	0.372110452572314	3.02217062949513	0.230698617595829	0.887148391401916
HanXRQChr00c0537g0575611	-0.0721714232010033	2.1932982999378	0.0385574400011	0.963189603544939
HanXRQChr00c0554g0575691	0.279120449343811	4.15102318279698	0.0902928102484939	0.935273118949039
HanXRQChr00c0554g0575701	0.111348476372448	7.89754238658708	0.0298899093978378	0.969991252814911
HanXRQChr00c0557g0575761	-0.148701451343116	3.12649497658679	0.0417068517131725	0.961245589203225
HanXRQChr00c0557g0575781	0.250572090047889	2.51120182315931	0.348240872076064	0.850166052974674
HanXRQChr00c0560g0575801	-0.21542153686422	2.61125303341747	0.142819482521467	0.914500784043824
HanXRQChr00c0560g0575811	-0.170599265480581	1.86270243568997	0.109797189689494	0.926710744717717
HanXRQChr00c0560g0575821	0.169980427407741	0.81936375232781	0.0502515872131468	0.957443100365121
HanXRQChr00c0560g0575851	0.680069632661767	0.778998267168651	0.39573748459031	0.837538245231188
HanXRQChr00c0560g0575861	-1.34491390286193	0.878573153639541	1.89470636778743	0.535530236127606
HanXRQChr00c0572g0575931	0.398580132063876	2.45001846197015	0.487005503894487	0.811096170035099
HanXRQChr00c0572g0575941	-0.780648952577656	7.91258017729139	1.44219626342911	0.609614399406748
HanXRQChr00c0585g0576201	-0.291547139366269	2.59621809003506	0.387839772038435	0.839938652995688
HanXRQChr00c0585g0576291	0.0899283739358031	7.07965119353157	0.00923508444701326	0.987635439229048
HanXRQChr00c0593g0576331	0.431990537696852	1.87862953851693	0.504571909189277	0.805865880651249
HanXRQChr00c0601g0576501	0.97571080596727	5.08053198479725	2.37457175769627	0.463177032613323
HanXRQChr00c0601g0576511	0.273798318659953	2.19617535152734	0.111952315339524	0.925909520469712
HanXRQChr00c0634g0576581	-0.25535003609988	0.973633402337739	0.090742475987879	0.935143520224402
HanXRQChr00c0634g0576621	-0.17278663630867	6.84652809369148	0.149978862100689	0.913288546607411
HanXRQChr00c0702g0576841	2.56849890478087	3.20314139271042	4.61763326761871	0.230475402064103
HanXRQChr00c0736g0577031	-2.82282120059457	2.21222543541445	4.17884064832693	0.263209496905672
HanXRQChr00c0746g0577111	0.179712446736174	1.06654033473485	0.0533010276307717	0.955026156765059
HanXRQChr00c0746g0577131	-1.24305271628438	1.23784347402884	1.27700975305856	0.6398685395592
HanXRQChr00c0747g0577141	0.608476187446066	0.945197375303194	0.692846886984577	0.7598269592853
HanXRQChr00c0747g0577151	-1.25100024504466	3.86711557391116	1.33075542719627	0.630882070163759
HanXRQChr00c0759g0577201	0.0674935458229607	5.51543270867769	0.0268023250297009	0.971484502737116
HanXRQChr00c0781g0577351	-2.25381165893412	3.07683309589632	2.61986302106543	0.430691830137558
HanXRQChr00c0781g0577361	-2.97322632226502	2.64406169997673	2.64388453907957	0.427487330296495
HanXRQChr00c0838g0577641	0.238100356946545	8.64311176178007	0.194975151070825	0.898987433456411
HanXRQChr00c0839g0577681	-6.49251673340298	2.79359409795506	12.9455198745639	0.0136897152929712
HanXRQChr00c0946g0578001	0.393649873179455	4.0953362117417	1.9992123230872	0.52043134981905
HanXRQChr00c0952g0578011	1.05313937586266	3.32928065864024	6.1299714897145	0.140305421609032
HanXRQChr00c0997g0578221	-0.891130102094075	1.24038654353363	0.367277950473511	0.845134526993877
HanXRQChr00c1067g0578451	-2.68027482595591	0.966283922446996	5.14450984400634	0.193644677977858
HanXRQChr00c1069g0578471	-3.61428420881723	2.4252312227866	3.455809530609	0.331213370525747
HanXRQChr00c1176g0578721	-4.67032710144712	1.99082150327946	0.0224092928072004	0.974302110265933
HanXRQChr00c1257g0578881	1.40443046426794	2.72023484335773	4.39421453879365	0.247108814258796
HanXRQChr01g0000001	-0.0906475828165162	2.68537931670554	0.0352044324575065	0.965572600324576
HanXRQChr01g0000011	-0.745755679872545	3.95810416861286	4.92883587577135	0.207867682556696
HanXRQChr01g0000061	0.0709878273308993	5.90859356123509	0.0871506624666187	0.93731137925379
HanXRQChr01g0000081	0.234703167454724	2.76410213803725	0.354174612722407	0.848362649574869
HanXRQChr01g0000091	0.0291952622870397	1.44957092557095	0.00370910678738934	0.994341059767567
HanXRQChr01g0000101	1.398464652033	2.91229738049362	5.13006410467503	0.19456407647185
HanXRQChr01g0000121	0.133526859367731	3.84142220790767	0.220952968618129	0.890925205205295
HanXRQChr01g0000141	2.0648948640718	8.29035267323405	7.49846945898845	0.0898200084958666
HanXRQChr01g0000191	-0.121941716284897	2.92202536696701	0.125507143877503	0.920068272936778
HanXRQChr01g0000201	-0.484939392279452	4.64324178913526	2.53074425247571	0.442534398359534
HanXRQChr01g0000211	-0.765085376217745	0.874600761136385	0.713272595598404	0.756852295058376
HanXRQChr01g0000231	0.939953607177579	1.12303605565217	0.93808803825258	0.707512747659162
HanXRQChr01g0000271	0.110190720617474	2.87620241374539	0.0345896363460678	0.966157111719873
HanXRQChr01g0000281	0.848226176741473	1.18907481250037	1.6060044301616	0.580035525040612
HanXRQChr01g0000291	-0.18511987781221	4.77288526740699	0.280508723854114	0.869589776037011
HanXRQChr01g0000311	-1.57080878310952	3.91321041309978	3.39252915865053	0.337521664876146
HanXRQChr01g0000321	0.326395839338171	0.701632446132321	0.15145300119444	0.912630153713678
HanXRQChr01g0000351	0.253046437447032	3.26689161020781	0.331982016744809	0.854458620129928
HanXRQChr01g0000361	0.0335592924227822	2.36600719203123	0.00711978264931812	0.989890803289662
HanXRQChr01g0000401	0.482534219240047	3.66105977870946	2.22360965131396	0.486904894909513
HanXRQChr01g0000421	0.199517294177588	1.87241709424882	0.207847454351854	0.895817586377047
HanXRQChr01g0000431	-0.272009000578133	3.94404508580843	0.414854650282328	0.832146634972113
HanXRQChr01g0000441	0.51683328937081	2.82437760584971	1.17066830548986	0.657321170364995
HanXRQChr01g0000481	-0.194798277581357	0.8110199279733	1.4440936402238e-07	0.999981107018597
HanXRQChr01g0000491	-1.17308859552652	0.874327911546182	1.86312368967987	0.539542882826386
HanXRQChr01g0000501	0.367065226111224	5.81388737476089	1.69562926116694	0.565459103784487
HanXRQChr01g0000511	0.811318674313952	1.74538473526274	2.68642178887899	0.421034105481597
HanXRQChr01g0000521	-0.152982807065346	3.34639626211309	0.135354119360233	0.915775379881822
HanXRQChr01g0000531	-0.132126847362717	4.82632090093287	0.0561981663718552	0.952625507105532
HanXRQChr01g0000591	0.114289901505429	5.20822645124474	0.130505980741207	0.917842816433239
HanXRQChr01g0000631	0.00472434502268664	3.9526616699274	0.000187050282688617	0.999981107018597
HanXRQChr01g0000641	0.742758203004027	4.92427449072785	4.60294563293618	0.231490003636917
HanXRQChr01g0000651	-0.373814812850943	2.96894446370574	1.14124925938923	0.66361160222377
HanXRQChr01g0000661	0.719677565148466	2.72875014127384	2.78620071164548	0.408308576599054
HanXRQChr01g0000681	0.255896114477161	5.18752162919672	1.1507836037641	0.661660598833119
HanXRQChr01g0000711	-0.344672436470846	4.39743837463656	1.0478043766389	0.683956224880135
HanXRQChr01g0000761	0.168130838845519	5.47083644226866	0.503189575322347	0.806115735424096
HanXRQChr01g0000781	0.0530154442331205	2.5643308638282	0.017233445349353	0.979314432211817
HanXRQChr01g0000791	-0.3638305745815	3.29548038338615	1.1814720123362	0.655654728424115
HanXRQChr01g0000801	-2.50871347630754	3.75484944455668	9.01762216662915	0.0542019014848096
HanXRQChr01g0000811	-0.447210523085274	2.84156422880549	1.74959532661355	0.557885099762529
HanXRQChr01g0000821	1.56066037470469	0.881794159769125	3.16252247171946	0.360453643002374
HanXRQChr01g0000831	1.2337017711191	2.6973285011125	2.8632897399501	0.397877938878491
HanXRQChr01g0000841	-0.500017999323491	3.46027825906942	1.72996405951815	0.561520558221049
HanXRQChr01g0000881	-0.339684406874528	0.961801710884264	0.351559348078322	0.849243418938776
HanXRQChr01g0000891	-7.04487572142374	4.03512900531793	7.83755700947926	0.0800075613421628
HanXRQChr01g0000911	-0.00951967617417585	2.13429751960212	0.000599930668852444	0.999981107018597
HanXRQChr01g0000921	-0.199095562800985	3.86462032316019	0.368923752051939	0.844568488656624
HanXRQChr01g0000931	0.618419591866761	4.37729881629682	2.07071502423027	0.509261648440699
HanXRQChr01g0000941	1.10515471422834	2.82054758646244	7.3974147216622	0.0930495472401363
HanXRQChr01g0000951	-0.383618941213232	4.96144665710983	1.76435341049004	0.555341813530123
HanXRQChr01g0000981	0.592208226346978	7.06812606318963	3.63711913961331	0.313406512562451
HanXRQChr01g0001011	1.65125931941604	2.37617633213301	10.814372880335	0.0289391348797775
HanXRQChr01g0001021	0.158410288235347	5.51320050605627	0.165366266774543	0.907610469783326
HanXRQChr01g0001031	1.43156277000764	5.43048647839421	9.99861187119279	0.0382571549176295
HanXRQChr01g0001041	-0.0373871320150119	4.48501386521959	0.0201241816679278	0.976231982040142
HanXRQChr01g0001061	0.0771348283290369	1.52785474169124	0.0277219713757195	0.970953289882132
HanXRQChr01g0001101	-0.417804923950944	2.71380964460103	1.20348827790914	0.651750659894714
HanXRQChr01g0001131	-1.61873327738408	2.10407648065302	5.84386892041033	0.153802253163456
HanXRQChr01g0001151	-1.86649412974198	0.500689997278096	1.29578546500915	0.637445233600776
HanXRQChr01g0001161	0.162754982819365	5.8218381232031	0.46574883941842	0.817690346429872
HanXRQChr01g0001181	0.640013507505257	3.68401632885057	2.88223372546297	0.395830227513213
HanXRQChr01g0001191	-1.07056697837021	1.0293406517045	1.26083599178945	0.6430184392089
HanXRQChr01g0001221	-0.407944218787316	1.63535043303973	0.888522664301303	0.71803907947833
HanXRQChr01g0001231	-0.328999297967098	5.00492193666034	0.853016887370142	0.725591307573295
HanXRQChr01g0001241	0.893599860254882	3.69404652555512	3.80443039645843	0.29658340349314
HanXRQChr01g0001251	-0.22124517689433	1.80676627001365	0.106525326547949	0.927902858012477
HanXRQChr01g0001311	-0.0894122315745357	4.71805642736717	0.0890935035558806	0.936118324052309
HanXRQChr01g0001321	0.532601585075138	1.63298143121812	0.947361404283921	0.705419067673823
HanXRQChr01g0001391	-0.250071546551207	5.36474822431055	0.917608986286786	0.712078166530498
HanXRQChr01g0001411	0.213866107468882	5.99874895740445	0.4894951096616	0.8101285069792
HanXRQChr01g0001541	0.451136851666167	1.6411634841125	0.104066991396314	0.929087655522846
HanXRQChr01g0001581	0.451762515758292	3.14564146862279	0.968360155035576	0.700141024627156
HanXRQChr01g0001601	-0.553918259694186	1.35476047649325	0.634430950485385	0.773382384879627
HanXRQChr01g0001611	0.612169989118115	3.7961357821713	3.6781720675211	0.309745810966913
HanXRQChr01g0001621	0.29688746730116	1.75200895199864	0.245212435860276	0.881829042718445
HanXRQChr01g0001631	-0.170537168618639	5.06824640461034	0.443051822010603	0.824473571532965
HanXRQChr01g0001661	-0.165097839303322	2.64855170982142	0.242889514753626	0.882564129831365
HanXRQChr01g0001671	-0.0369460696345071	5.21057593459927	0.016254324705538	0.980299776634904
HanXRQChr01g0001711	-1.45878507286334	4.65024716580659	4.01551226833512	0.277835453495884
HanXRQChr01g0001721	-0.891347489696703	6.64192126529394	1.53926689462347	0.591230644880385
HanXRQChr01g0001731	-0.81813821971362	7.8609452650024	3.36156500511054	0.341192911680697
HanXRQChr01g0001751	0.0220636952546999	4.74876823823522	0.00940993274776036	0.987388534682453
HanXRQChr01g0001771	-0.432028222659672	4.62021855330706	2.69573109523417	0.41976760243663
HanXRQChr01g0001781	2.45755658597456	1.13981033753363	5.01693772367348	0.20173601583684
HanXRQChr01g0001821	1.17236021263401	4.17286119917451	6.8439694993814	0.112425036675837
HanXRQChr01g0001861	0.873234152300263	3.23533274669636	4.61926123596185	0.230339189690113
HanXRQChr01g0001871	-0.264649713720642	2.74510441765107	0.307367592231067	0.860748984186778
HanXRQChr01g0001891	0.217847338798199	4.71906245439629	0.827857144442053	0.731957429327314
HanXRQChr01g0001911	-0.0647630545220415	3.36041458313005	0.0284337178808585	0.970712341917479
HanXRQChr01g0001921	-0.950738302533219	1.4705142372854	2.00194779408649	0.51993423072713
HanXRQChr01g0001951	-0.234053197168962	3.4825741037022	0.751331976546703	0.746741224862214
HanXRQChr01g0001961	1.40685681104356	4.5516493538846	9.26184062808237	0.049716265956476
HanXRQChr01g0001971	0.322998738851815	5.16893822242451	1.87368014192096	0.538553130738129
HanXRQChr01g0002011	0.800604209815714	7.28875902366801	5.17904157514341	0.191285913565223
HanXRQChr01g0002021	0.200455849464383	5.26544759680664	0.477576423430782	0.814516608897049
HanXRQChr01g0002051	1.05171704761535	3.49179429705769	5.02763133102678	0.201145966125393
HanXRQChr01g0002061	-1.41121278458495	1.20596541939239	3.34926184608355	0.34255521359858
HanXRQChr01g0002071	0.138208020071288	5.57158810970191	0.222694629454352	0.890170042859018
HanXRQChr01g0002091	-0.138778543687509	3.56122191832988	0.182457367224399	0.902956478943392
HanXRQChr01g0002111	0.330397521892578	6.10868705608357	1.27285810559838	0.640781725321926
HanXRQChr01g0002131	1.21770809190991	1.69240441217554	2.82933304719679	0.402647790402566
HanXRQChr01g0002161	-0.415435324619949	2.64234111403829	0.674488743940008	0.764684996548958
HanXRQChr01g0002171	0.079146540994668	1.3684315351229	0.0266815212337592	0.971484502737116
HanXRQChr01g0002191	0.883779735436168	3.83294461889188	8.20242227553102	0.0714565759710439
HanXRQChr01g0002291	0.277268453340432	4.5138736424943	0.331625059265996	0.854458620129928
HanXRQChr01g0002301	-0.433664908430425	0.319729403924647	0.0257783228467705	0.971618498750987
HanXRQChr01g0002311	-0.76457319919301	4.63231734172559	2.29388631118646	0.476143680901956
HanXRQChr01g0002331	-0.088463973513213	4.39320774247096	0.128031101581105	0.919195316089437
HanXRQChr01g0002351	-0.372749669483763	6.01939614571321	1.93293158727024	0.52983886581726
HanXRQChr01g0002361	-0.814006807349134	5.19484799235273	8.56557532692787	0.0635796983018974
HanXRQChr01g0002371	0.716718914311857	0.986334839779384	1.00142278201573	0.692747641470949
HanXRQChr01g0002401	-0.232589477790172	4.0470421610041	0.478915639682911	0.814097546522505
HanXRQChr01g0002411	-0.0987066587661188	3.35833890932931	0.0978596216428	0.931778472663496
HanXRQChr01g0002431	-0.111775367518818	5.61109637856344	0.226547706903949	0.888668887911756
HanXRQChr01g0002441	0.527769358477426	8.20828377257322	1.35353071987902	0.627641478355323
HanXRQChr01g0002451	-0.280102211286549	3.26181039505715	0.699571857003544	0.759130695337438
HanXRQChr01g0002521	-0.893229683060049	4.26912713846348	3.88793422807974	0.288840400418838
HanXRQChr01g0002531	-2.6701134200063	2.70642807529635	3.14751306092839	0.361501372753723
HanXRQChr01g0002541	-0.59388473840453	3.7803950672398	4.68235815349287	0.22598392949303
HanXRQChr01g0002611	0.102598667230655	4.35590952718288	0.126172099350602	0.919743280640031
HanXRQChr01g0002621	-0.357532991097088	3.99877167602988	1.03362076195787	0.686317903701938
HanXRQChr01g0002641	-1.71649058980338	0.65498871207225	1.30498904354991	0.635853177875243
HanXRQChr01g0002671	0.618476824710965	3.21773956507148	2.07074913558563	0.509261648440699
HanXRQChr01g0002691	0.0848448538943238	5.97935746189906	0.115592741092938	0.924635457716365
HanXRQChr01g0002701	0.42940213440203	1.49525038690279	0.461972970781344	0.818724623903757
HanXRQChr01g0002741	1.86285434206191	1.72446244065636	13.6361587527591	0.0109221512665391
HanXRQChr01g0002751	-0.548676211146381	1.05832996850768	0.519215783566373	0.801735216213411
HanXRQChr01g0002771	-0.619646564436392	4.89287983037042	3.4787287473704	0.329319877164267
HanXRQChr01g0002781	-0.0831612536068745	2.32804297850945	0.0188668820984379	0.977151362088931
HanXRQChr01g0002791	0.798119710615431	2.97490958657467	2.05668113962184	0.5116860006012
HanXRQChr01g0002831	0.358775354112596	2.71636476053308	0.767269043143473	0.743799732344445
HanXRQChr01g0002851	0.633532318732497	2.72060828404938	1.33694332728518	0.630109489691954
HanXRQChr01g0002881	-0.398142848852215	0.920215734783291	0.165305699701014	0.907610469783326
HanXRQChr01g0002941	-0.156768411414051	4.12452746138107	0.151546235820685	0.912630153713678
HanXRQChr01g0002961	0.374889876796728	1.81566939448682	0.344891870943925	0.851081942209767
HanXRQChr01g0002971	-0.0986464799292285	5.56879037468089	0.149264190297313	0.91345508265225
HanXRQChr01g0003001	-0.793631008468921	3.59028963036749	2.84916149452799	0.399967697476845
HanXRQChr01g0003011	-0.0493804962780237	1.46310071243047	0.00349471331041684	0.994684670358722
HanXRQChr01g0003021	-0.161574410739856	4.6927155368129	0.267830839877718	0.873969000622813
HanXRQChr01g0003041	-0.494505021556163	2.9669794962638	2.1669024096029	0.494304452512171
HanXRQChr01g0003071	-0.874022898179271	6.2757924550928	10.9749864579516	0.0274414095240435
HanXRQChr01g0003081	1.34015980194296	1.85365364762727	5.14680774284223	0.193506376824475
HanXRQChr01g0003091	0.49362874814367	1.84993302534406	0.578506387628323	0.7860536452522
HanXRQChr01g0003101	-0.362935692209889	1.71869902987422	0.584384751386108	0.78476541793623
HanXRQChr01g0003111	-0.840325313015725	5.73200238332072	8.51627796515289	0.0643957752635263
HanXRQChr01g0003121	-0.067830520979818	4.28630044562139	0.0516051443810346	0.956605648211574
HanXRQChr01g0003151	3.19778149866454	1.15353462078521	13.6031043986587	0.0109994540439942
HanXRQChr01g0003161	-0.210212928610747	2.39867236527678	0.244392705294821	0.882161938258109
HanXRQChr01g0003191	0.466131371787308	5.32746426458916	1.5318136090488	0.592674382396983
HanXRQChr01g0003201	2.49331772160785	1.78564619069197	4.49561757662697	0.239682155004829
HanXRQChr01g0003211	0.422887547140364	4.12584858230409	0.602017767679657	0.780253436084061
HanXRQChr01g0003231	0.214810561697934	4.9313556533311	0.752161187722312	0.746570466214322
HanXRQChr01g0003241	-0.605481761968405	5.59731889913021	4.93480149508991	0.207565616873172
HanXRQChr01g0003261	0.0824458904826768	2.53886976771987	0.0341822336350397	0.9665665399887
HanXRQChr01g0003301	-0.271003728109355	4.83688749924716	0.797153989079844	0.737183955481889
HanXRQChr01g0003311	-1.37681695835708	3.78130147266993	13.4551867889598	0.0115471661576254
HanXRQChr01g0003321	2.74644123219262	4.41371512350327	8.00261115452981	0.0762509777181204
HanXRQChr01g0003361	-0.450409519297796	4.30715866384998	3.22266996922398	0.355040053220531
HanXRQChr01g0003371	-0.289916482810035	3.96138715008465	1.21598102466898	0.650642249857017
HanXRQChr01g0003461	1.12728153620624	0.919861205629998	3.39640886025067	0.337494506819398
HanXRQChr01g0003481	-0.343316529320953	2.10199326814508	0.254472000653946	0.878757352490508
HanXRQChr01g0003491	0.673601392728043	2.68021709265561	1.25331526299052	0.644370266498309
HanXRQChr01g0003501	-0.00313102754079982	2.92605640758053	8.34176751531857e-05	0.999981107018597
HanXRQChr01g0003511	0.185009240872038	4.9403793702999	0.321211277128138	0.857279468136267
HanXRQChr01g0003521	-0.737760272861317	2.10807122777456	2.44029595022832	0.455097381847343
HanXRQChr01g0003541	0.0011367565557188	2.8121774219016	4.47963171890109e-06	0.999981107018597
HanXRQChr01g0003551	1.32381726951294	5.04773638082146	10.4704064839642	0.0323448352669634
HanXRQChr01g0003561	-0.0242184274328978	5.53741266098702	0.00904348526292331	0.987681823024539
HanXRQChr01g0003581	-0.0630407836691805	3.29985602370836	0.0307486804539963	0.969606637199368
HanXRQChr01g0003591	0.496659964167758	1.13318031276989	1.03633963195243	0.686012646435457
HanXRQChr01g0003601	-0.136744488395545	1.36898950596187	0.0677073521207241	0.946387494408029
HanXRQChr01g0003611	0.613179598857592	6.25298820787547	3.87303037837986	0.289661962579597
HanXRQChr01g0003621	0.275417947165786	2.66478958981239	0.361973343850555	0.846791056447225
HanXRQChr01g0003671	1.67413168190986	2.83045700118843	1.78023642769437	0.552870478084854
HanXRQChr01g0003681	-0.299695153352582	4.03249799015018	1.04147293398508	0.68538263676668
HanXRQChr01g0003701	0.0605986710822733	3.66633852280707	0.0375967892549802	0.963847381917412
HanXRQChr01g0003751	0.287902053710167	6.08834369024624	0.650381980919011	0.769848079446417
HanXRQChr01g0003761	0.706001758953389	4.83660154214578	1.06881464373131	0.680568009373912
HanXRQChr01g0003781	-0.240072111725158	7.65193717074316	0.232170666908946	0.887148391401916
HanXRQChr01g0003791	0.209953329338613	4.65865965473847	0.707719744149825	0.757780132563851
HanXRQChr01g0003801	-0.405829801411133	3.96225088433624	2.23705297244818	0.484911973357817
HanXRQChr01g0003831	0.0246046641040546	3.07748717377874	0.00433118573831592	0.993082728412496
HanXRQChr01g0003841	0.288881504295149	2.23348619192087	0.362553545299931	0.8466793108584
HanXRQChr01g0003851	0.0804794665625156	1.72015089276027	0.0255746246982298	0.971793486709566
HanXRQChr01g0003861	-0.078973838675492	5.79707692079605	0.0694292572150523	0.945549357332423
HanXRQChr01g0003881	-0.356839952452266	1.1390014423302	0.118619489571454	0.923342848260705
HanXRQChr01g0003891	1.29595302959204	1.7271548345391	5.66760791212939	0.163111163471674
HanXRQChr01g0003901	0.893955127922574	2.88679016245147	3.59882372907213	0.316839443485289
HanXRQChr01g0003911	1.37928909603826	2.36735542387739	2.42714285780821e-07	0.999981107018597
HanXRQChr01g0003921	-0.562693380242035	1.21091642995672	1.11462187271253	0.669878128795963
HanXRQChr01g0003951	0.0729135193774345	3.80486049461437	0.0654164859003954	0.947314509134128
HanXRQChr01g0003961	0.0367238187071883	3.25208456210798	0.00681340559270893	0.990228539710065
HanXRQChr01g0003971	0.375959452289701	2.64397477691559	0.654121065170031	0.769421060933116
HanXRQChr01g0003991	0.692815789362142	2.08997580582196	3.17395476839875	0.359382626341539
HanXRQChr01g0004001	0.506610620098981	5.47110354866776	2.55017688584684	0.439694964150597
HanXRQChr01g0004011	0.0904540051615329	7.68491905026585	0.0701225074785112	0.945300979829338
HanXRQChr01g0004141	0.410622929666083	2.68872467047514	1.11484230373689	0.669824860413032
HanXRQChr01g0004171	0.0623806000414024	4.48843525309089	0.0554940601793996	0.953241501577144
HanXRQChr01g0004191	-0.189640312038798	2.23761027252216	0.167682487749131	0.906639381085082
HanXRQChr01g0004201	1.05183250214794	3.47628666731709	4.81750693574459	0.216536723071658
HanXRQChr01g0004211	0.0831569844790336	1.19702303423648	0.0233919315418758	0.973377860166487
HanXRQChr01g0004221	0.423591911057194	6.66053598505173	2.07171135998407	0.509261648440699
HanXRQChr01g0004231	-0.394891533455173	4.51838280700563	2.72070995204137	0.416139476089494
HanXRQChr01g0004241	-0.445346673172204	8.89390134879403	1.69389202837285	0.565743691816025
HanXRQChr01g0004251	0.0679321981920894	4.65311078124022	0.0710819280784012	0.945237568336189
HanXRQChr01g0004261	0.0779004500551247	1.90069268564263	0.0293408340918431	0.970050334487979
HanXRQChr01g0004301	-0.860181812088749	1.51527426108789	2.15723321694997	0.495424047148212
HanXRQChr01g0004311	-0.0928672997691081	4.0176956128977	0.0643230684029357	0.947972962745257
HanXRQChr01g0004321	-1.72106494237255	0.821316062052816	4.22850076869142	0.259781739818988
HanXRQChr01g0004331	0.857557545618674	3.76873011696892	3.29320570988817	0.347650652004283
HanXRQChr01g0004351	0.464009445424043	3.80820816786944	2.02962526002464	0.515568001758521
HanXRQChr01g0004411	0.057501114269617	10.0462761828912	0.0174705250892782	0.978861127563217
HanXRQChr01g0004491	-1.14288054534359	1.76985004460293	6.51053869346919	0.125275375559302
HanXRQChr01g0004501	-2.69744893952441	2.8730927703363	6.22810200378368	0.135248151297325
HanXRQChr01g0004511	0.226957778230933	3.71494703329997	0.558685877537255	0.790062547212721
HanXRQChr01g0004561	0.150037341962387	4.42699897745262	0.225855647741309	0.889065793993649
HanXRQChr01g0004621	-0.284129634089655	3.23380257215519	0.794641573577674	0.738035679464903
HanXRQChr01g0004641	0.17575774597638	2.79482999599901	0.203928326643388	0.896761826575924
HanXRQChr01g0004651	-0.314063884041678	4.91808779393235	1.56736830961354	0.586639754646522
HanXRQChr01g0004661	1.35006285830182	2.11494440367974	4.35878226334815	0.249773237318229
HanXRQChr01g0004671	1.66017302171397	4.16498100944579	14.8459406836893	0.006978554277873
HanXRQChr01g0004701	0.122320225076651	0.585594802867845	0.0187599447819888	0.977248018078663
HanXRQChr01g0004711	0.784702928259356	5.85986547074957	5.99647113078947	0.146174617928587
HanXRQChr01g0004721	0.580373025411173	5.2087006757049	3.79646417109788	0.297520400966621
HanXRQChr01g0004741	-0.394574930020769	3.73564401231509	1.14731213595701	0.662394987733602
HanXRQChr01g0004771	-0.0600877469422762	3.74679468612246	0.0414375031273995	0.961419691730572
HanXRQChr01g0004781	-0.0271490846067159	5.76708383276381	0.0124151329786888	0.983762708437932
HanXRQChr01g0004871	-0.0824213147328181	3.15017436693321	0.0498281982765745	0.957484663995318
HanXRQChr01g0004881	-0.00509737171565608	3.95577806283243	0.000381653408128901	0.999981107018597
HanXRQChr01g0004891	0.0436825040527396	4.81711864484782	0.0157491159393235	0.980934906740391
HanXRQChr01g0004971	0.333046897914129	6.5088222911214	0.612297577656225	0.777299791771576
HanXRQChr01g0004981	0.181092837120717	3.83932327563147	0.15428293294725	0.911900941108108
HanXRQChr01g0004991	-0.0224726473349524	3.39303903523653	0.00261203079310146	0.997002086663389
HanXRQChr01g0005001	-0.18693383806372	4.91071330249131	0.432555174501574	0.826852289316313
HanXRQChr01g0005041	-0.209215914578876	0.995285516306718	0.0688837157315634	0.945848327734867
HanXRQChr01g0005051	2.10990715357071	0.374908904837563	2.62091436236733	0.430601878043409
HanXRQChr01g0005091	0.778281347290926	4.27582434315107	1.62997894048061	0.576212821555466
HanXRQChr01g0005101	-0.336467374518619	3.18121917083675	1.10001242439738	0.673060239519328
HanXRQChr01g0005141	0.883254668934281	2.92982619889779	1.56129604613291	0.587496709555795
HanXRQChr01g0005181	-0.232061304279803	6.46348972987378	0.33066656473671	0.854636361979313
HanXRQChr01g0005211	-1.20908165788516	0.769950313364085	2.37562875193021	0.463057083910381
HanXRQChr01g0005221	0.174363459015811	1.77035643401063	0.0891384636402348	0.936118324052309
HanXRQChr01g0005271	-0.246467778438168	4.66968517714798	0.734822755846638	0.750485776202458
HanXRQChr01g0005281	1.51630086575553	3.63499308201015	6.108473631542	0.141093925027928
HanXRQChr01g0005311	0.125810670956904	2.95778461854612	0.154080237714179	0.911935398870605
HanXRQChr01g0005331	-0.210633956498347	3.35646021059054	0.433272394627886	0.826795090086973
HanXRQChr01g0005341	0.176459610972052	3.2344552167601	0.241805986928079	0.882817907231762
HanXRQChr01g0005351	-0.0332402924095592	1.75348337178817	0.00446551001500417	0.993023801092761
HanXRQChr01g0005361	-0.439236579799586	1.94828104571158	0.668366835273868	0.766024138177501
HanXRQChr01g0005371	0.614009342069005	2.99996264785219	1.90495823235128	0.53430267366353
HanXRQChr01g0005381	-1.16605178819735	4.217421201841	5.7022502867774	0.160980834152448
HanXRQChr01g0005391	-1.24660773444183	4.3506859451898	6.56917200030145	0.12327400178855
HanXRQChr01g0005401	0.686650191451561	1.3334332318225	0.580805030689673	0.785833310361335
HanXRQChr01g0005421	-0.40325313481597	4.17916366989587	0.620721593010844	0.775660979712801
HanXRQChr01g0005431	-0.21115084602957	2.8636380596023	0.177862993202213	0.903369063837792
HanXRQChr01g0005461	2.28327900897584	5.61574316922664	16.2389028993238	0.0043599458441429
HanXRQChr01g0005471	0.771934040175807	4.15875249664592	3.75206595359859	0.302757581807582
HanXRQChr01g0005481	0.31181125084221	6.79974455267057	1.04460738351786	0.684878258912037
HanXRQChr01g0005501	-0.219788669188876	3.5999708826357	0.605733737076664	0.778936022902944
HanXRQChr01g0005511	0.00820710913115423	3.98496634150755	0.000566247134249132	0.999981107018597
HanXRQChr01g0005521	-0.444763180861253	2.49124381293014	0.981842510252637	0.697159598792417
HanXRQChr01g0005531	1.43545864332273	6.26145697405535	17.3008789863413	0.00303262127213864
HanXRQChr01g0005541	-0.147907644341964	3.32192043124258	0.2381740501212	0.884467846670059
HanXRQChr01g0005551	3.40195205634732	0.654734375282728	8.61002488383355	0.0624875183326209
HanXRQChr01g0005571	0.227027018461426	2.2860170775762	0.293373350497149	0.865318036005705
HanXRQChr01g0005581	0.31981433727607	3.73542465477277	0.878328047247868	0.719848205091661
HanXRQChr01g0005591	0.102882933558763	6.36542171037851	0.111534238037676	0.92602899069475
HanXRQChr01g0005611	-0.723006744540323	4.26860936567707	1.43750566362133	0.610678093318324
HanXRQChr01g0005621	-1.36551856470639	1.0186891305132	2.08121876552688	0.507387368783204
HanXRQChr01g0005651	0.553819939344724	1.17823365231956	1.10750234462664	0.671475432724535
HanXRQChr01g0005671	-0.203790153136918	6.95549883790136	0.56609177540746	0.788152475043495
HanXRQChr01g0005691	-0.206532391169945	5.65602341852934	0.632287978332258	0.773735222066538
HanXRQChr01g0005711	0.106518744148671	4.30855483453421	0.0986647424454699	0.931462977757862
HanXRQChr01g0005731	-0.297225161754877	3.29288349852848	0.480692583360309	0.813465844725694
HanXRQChr01g0005771	-3.60382468627459	1.4440851865294	3.7579158136197	0.302145109324251
HanXRQChr01g0005821	0.369493369048463	3.73419034863104	1.48854232127763	0.601014108617568
HanXRQChr01g0005841	1.82019325653359	7.72207866606204	9.62908550301724	0.0433910388297558
HanXRQChr01g0005861	4.70292429804296	0.388196485184087	11.921559312409	0.0193429882122846
HanXRQChr01g0005901	0.0757883156049485	4.18207863008036	0.00410855622266659	0.993468849303493
HanXRQChr01g0005911	0.134646663361192	1.59702276118847	0.0628686581022375	0.949198512289476
HanXRQChr01g0005921	0.406113630058702	0.973516736807093	0.486388021421803	0.811149997508902
HanXRQChr01g0005951	1.16248040457785	10.6706363034338	6.33569986123479	0.130699548285318
HanXRQChr01g0005961	0.0617453894461875	3.94919397839967	0.0538160073117213	0.954378394793408
HanXRQChr01g0005971	1.60474791655929	4.48771513059095	8.52367003243156	0.0642836539042249
HanXRQChr01g0005981	-0.148043613624958	2.59293821909332	0.145009012000246	0.914237604795092
HanXRQChr01g0005991	-1.17624050212291	1.73880673581326	4.84247272649527	0.214569308204795
HanXRQChr01g0006031	2.18799031059622	3.24666218911069	7.7658869296793	0.0819604559207063
HanXRQChr01g0006041	3.34687840913807	6.3424401157085	12.4164453804833	0.0162586623947064
HanXRQChr01g0006131	-0.912339868928755	3.11111511825535	6.70691782392015	0.117425714963711
HanXRQChr01g0006141	0.0125138352561927	5.25534467451143	0.000424387492163447	0.999981107018597
HanXRQChr01g0006151	0.711388015239061	4.40119967031893	1.41076579603084	0.616939685896678
HanXRQChr01g0006161	0.233745413840392	3.9349126332517	0.156748014323526	0.910731083943875
HanXRQChr01g0006171	1.32340177389561	3.1449413670944	8.631354330439	0.0619049159823988
HanXRQChr01g0006181	1.37947244859615	3.90315510566036	9.02295638927279	0.0541325570085233
HanXRQChr01g0006191	1.76330732301877	2.12825038334539	6.41287915360541	0.128277037632251
HanXRQChr01g0006201	0.772597602998642	5.95123158061799	4.91872124786851	0.208181306895536
HanXRQChr01g0006221	2.10968430945311	7.68603906557537	12.39557655326	0.0164178931811333
HanXRQChr01g0006231	-0.0326066268402427	4.66068077758991	0.00877195518415963	0.987695069145623
HanXRQChr01g0006241	0.420159314544378	2.3948192579018	1.01616709920069	0.689773388673074
HanXRQChr01g0006261	-0.0481343395382138	3.35364478027756	0.0153939943458141	0.981221769442986
HanXRQChr01g0006271	-0.0515410522206119	1.89392811877421	0.0112114961234671	0.985167109179447
HanXRQChr01g0006281	-0.538532148283577	2.35445616995422	1.31072115694406	0.634949307207375
HanXRQChr01g0006321	0.512972327705499	5.30008272510243	3.0095478518168	0.379104558749365
HanXRQChr01g0006331	1.25117296923823	5.62870093944635	3.59085380045254	0.317764738680526
HanXRQChr01g0006351	3.18513666215716	3.30473508162884	51.1262907017996	3.3750868938756e-09
HanXRQChr01g0006361	0.188629904812956	7.13566304632475	0.445582839537886	0.823564569590213
HanXRQChr01g0006371	0.00891768019434342	4.16366180254265	0.000864872877356149	0.999981107018597
HanXRQChr01g0006381	-0.60837619040728	5.94819290578445	3.58291918246961	0.318200465968733
HanXRQChr01g0006411	-0.116038821951906	4.37327446424219	0.150575483552533	0.912954323326848
HanXRQChr01g0006461	-0.118956874307409	3.05018079292538	0.103697402939356	0.929167348307183
HanXRQChr01g0006471	-0.658511491047727	4.50807920848125	3.04998321173755	0.374043911326426
HanXRQChr01g0006481	0.473123744516048	5.90239998192843	2.08880112447904	0.505825172232596
HanXRQChr01g0006501	0.901496628814932	5.50518237361709	8.03879137142212	0.0754339915421948
HanXRQChr01g0006511	0.157801227507261	2.38200379064255	0.181266302309999	0.90326970018878
HanXRQChr01g0006521	0.330321609148672	4.07725754533038	1.17383268270145	0.656676903281327
HanXRQChr01g0006531	-2.39753721066794	1.51984780100839	1.60061709506761	0.580944006837146
HanXRQChr01g0006551	-0.568118164399473	5.58102233115734	4.37343922649533	0.248617744011578
HanXRQChr01g0006561	0.307805337495838	2.13607046327583	0.277634354764293	0.870727768377139
HanXRQChr01g0006591	-0.0991924160516774	4.6235031790043	0.043219576916119	0.960285848528327
HanXRQChr01g0006611	-0.267506929610036	2.87890379868877	0.405185128193129	0.835049015869303
HanXRQChr01g0006671	-0.639356666404014	2.0408823737622	1.20323400777081	0.651750659894714
HanXRQChr01g0006681	-0.64447107697691	3.52315414389728	5.24132412170304	0.188488930281157
HanXRQChr01g0006701	0.942071792280056	1.24848217618646	1.27690059261042	0.6398685395592
HanXRQChr01g0006731	0.209855474318457	1.64462483465588	0.227750298385447	0.888129754451966
HanXRQChr01g0006741	-0.12891662494788	3.62625261994768	0.196863937020928	0.898644757236924
HanXRQChr01g0006761	0.000403041346558831	4.52354111674035	1.8303915281237e-06	0.999981107018597
HanXRQChr01g0006771	-0.0591506566262858	3.5054794359144	0.0389909753199849	0.963019781931385
HanXRQChr01g0006781	0.357336914757651	4.60766606121524	0.129548057867634	0.918380738181756
HanXRQChr01g0006791	0.426374181997711	6.64777692851505	0.214727829035883	0.89327428265099
HanXRQChr01g0006811	-0.213413296801646	3.42354564047831	0.516780286536849	0.802365295301406
HanXRQChr01g0006821	0.312935688721216	9.38708759060208	0.62504512244417	0.774740350696427
HanXRQChr01g0006831	0.233970068726581	9.58663757689264	0.431143689636322	0.827213607147355
HanXRQChr01g0006841	0.202674140859874	3.51013335842589	0.354533365599207	0.848323192139451
HanXRQChr01g0006851	-0.221006891853948	3.41265151767525	0.331239688621264	0.854458620129928
HanXRQChr01g0006861	-0.13074116298422	4.36669696093984	0.203372201427961	0.896813162537932
HanXRQChr01g0006871	-0.0944260637466783	3.84996253043753	0.0945774628412215	0.933178353568917
HanXRQChr01g0006881	0.0434016029424514	2.13097775976977	0.0095327385771089	0.98729945667316
HanXRQChr01g0006891	-0.175828097682776	3.07488158240628	0.32148638632522	0.857201377278081
HanXRQChr01g0006911	-2.04208871387355	3.36556676477152	6.74056356078353	0.116378948435807
HanXRQChr01g0006931	-1.15740218561642	0.896420490031442	1.98220221901581	0.523201769435035
HanXRQChr01g0006941	0.13733545841722	6.47071754966041	0.213723464722823	0.893672019025803
HanXRQChr01g0006981	0.773629379423857	3.51748824481232	7.86257619121168	0.0795297229139112
HanXRQChr01g0007001	1.23807277590433	6.26349596533621	4.36858536861217	0.248724135046522
HanXRQChr01g0007011	-0.428344943775396	5.58553244415789	1.52127548517525	0.594582671564795
HanXRQChr01g0007021	0.351738592836618	1.79406736675602	0.506845795288234	0.804980294118531
HanXRQChr01g0007031	-0.166875772857347	4.69680869151463	0.242200468050582	0.88273628986814
HanXRQChr01g0007041	0.267947212731704	2.38375661688823	0.50393992636166	0.805981479298654
HanXRQChr01g0007051	-1.34986565354001	2.95156846038428	11.685217963178	0.0210539421846079
HanXRQChr01g0007061	0.0024149625593506	4.74163876043552	4.59316261576248e-05	0.999981107018597
HanXRQChr01g0007111	0.402026244014871	3.33454380282621	2.03513641234823	0.514686884216326
HanXRQChr01g0007121	0.11922996695738	5.7434334583535	0.0900830826825363	0.935387059172438
HanXRQChr01g0007131	0.95799941374212	1.59081807649065	1.22578044075552	0.648878724796282
HanXRQChr01g0007181	0.436905150263769	4.6163039155014	2.33584090746642	0.469788335614994
HanXRQChr01g0007201	-0.385596701344926	1.5242071386634	0.33374312178708	0.854249668575319
HanXRQChr01g0007211	-0.384256719140841	2.65723388191602	0.718933912938049	0.754749381363239
HanXRQChr01g0007231	0.0572925602350751	3.41315328755922	0.0331495552734484	0.967219950506145
HanXRQChr01g0007251	0.011874800013021	1.11472870274262	0.000376390385071979	0.999981107018597
HanXRQChr01g0007271	-0.872122250958154	1.01331498819007	0.505930893744312	0.805263557496014
HanXRQChr01g0007351	1.9632565235744	2.75613769716085	3.93754084858045	0.28456595855541
HanXRQChr01g0007371	-0.0845166220041002	2.31332040653979	0.00900423672033668	0.987681823024539
HanXRQChr01g0007381	0.33828497094027	0.860343183259692	0.168286911372901	0.906295876514236
HanXRQChr01g0007401	0.409376155102203	3.11403538919377	0.712826338998706	0.756893379944579
HanXRQChr01g0007411	0.0976145796317439	2.84728947328767	0.0652988091777544	0.947412230208452
HanXRQChr01g0007481	0.324081572231246	4.8030200770287	0.535871471074127	0.796699841927919
HanXRQChr01g0007501	-0.529514938547325	6.32124644260977	3.06051050550891	0.373418510451087
HanXRQChr01g0007531	0.00101422780618776	4.15877700132558	1.50962148195433e-05	0.999981107018597
HanXRQChr01g0007541	-1.05044215788419	1.12868630532901	1.79192941422597	0.550709924601162
HanXRQChr01g0007551	-0.193150787728904	3.60152793047392	0.302175253304785	0.862187495093097
HanXRQChr01g0007561	-0.126492316639565	3.78831753310659	0.253958677079785	0.87887830789069
HanXRQChr01g0007571	-0.31194215401957	2.51054255075549	0.437638098157934	0.825702473145226
HanXRQChr01g0007581	-0.660811692098463	3.93791746237995	2.56479876433425	0.437226128682534
HanXRQChr01g0007601	0.40001811847878	7.93143941916395	0.830107268543042	0.731179653578873
HanXRQChr01g0007661	-0.0704721568212655	4.67334273002378	0.0215138552606451	0.974839230372769
HanXRQChr01g0007691	0.194899165473851	3.69295824384769	0.22640167401909	0.888766519691978
HanXRQChr01g0007721	-0.120676393561865	1.83938758803395	0.00824740280882263	0.988673987063964
HanXRQChr01g0007731	0.185295440305614	4.94820656274921	0.128467007173555	0.918915116025146
HanXRQChr01g0007741	0.370015702739926	5.09292860364217	0.706308480874721	0.757926758560766
HanXRQChr01g0007751	-0.298864918218014	4.56427908755854	1.64897963890858	0.574221986725763
HanXRQChr01g0007761	0.232339119334669	1.79791837053518	0.281709350336883	0.869112176107239
HanXRQChr01g0007771	-0.294473054286267	3.50205167409186	0.840410766996654	0.72843069928398
HanXRQChr01g0007781	0.486319852860506	5.93473040683485	1.70872342326428	0.563882260031845
HanXRQChr01g0007801	-0.384371772177244	4.80804744641284	1.70289760557256	0.564592594459597
HanXRQChr01g0007811	1.03272056093298	0.594594024779603	1.43362202215076	0.611282208714342
HanXRQChr01g0007841	0.946306969538602	8.51956323792475	6.11931114541863	0.140680545737497
HanXRQChr01g0007851	-0.401588230611485	3.06506543140158	0.502716842025508	0.806115735424096
HanXRQChr01g0007901	-0.262748394965024	1.41756048230979	0.214466775617167	0.89337282126798
HanXRQChr01g0007921	2.49762124834885	4.40457276896043	15.1504551175678	0.00635682284533176
HanXRQChr01g0007951	0.848576306426292	1.03177306609077	1.62301114400966	0.577840704942305
HanXRQChr01g0007961	-1.02492503332173	6.99739934030816	10.5122944969168	0.0317127931484318
HanXRQChr01g0007971	0.169474714784722	3.59348897379203	0.338969768520488	0.852655440256867
HanXRQChr01g0007991	-0.466859032630999	1.00124962007097	1.75966191839905e-07	0.999981107018597
HanXRQChr01g0008021	-0.409151549914262	1.68285472679201	0.782347366229778	0.739823574395268
HanXRQChr01g0008051	0.118965337610387	3.6489999914688	0.161346107369738	0.909205253577123
HanXRQChr01g0008071	-0.483881993596346	4.50756945223427	1.71517571257451	0.563066425201221
HanXRQChr01g0008091	-0.329660129815074	4.98783283525348	1.71468130294414	0.563066425201221
HanXRQChr01g0008101	-0.0940206716665491	4.7870546507521	0.184936026767584	0.902780718389713
HanXRQChr01g0008111	2.14847567324181	0.971271825490204	6.42797481075133	0.127893057501326
HanXRQChr01g0008121	1.44878799280989	8.87941975991218	8.25186500441336	0.0704626624636307
HanXRQChr01g0008131	-0.242060677739315	3.79919129827912	0.369331693036779	0.844462940512742
HanXRQChr01g0008161	0.522219794297818	4.44520800540667	1.96390953248901	0.525950833213264
HanXRQChr01g0008171	0.543162538271903	4.07448910616885	2.20847864391675	0.488719973553879
HanXRQChr01g0008191	-0.991756909454738	1.59432210351857	1.93864975529982	0.529386503722478
HanXRQChr01g0008201	-0.310587142098323	3.80188376865988	0.894035317476606	0.717146108842425
HanXRQChr01g0008211	-0.364789404660367	3.11443460147013	1.13568794850663	0.664874470877305
HanXRQChr01g0008221	0.782520154013519	5.20358763211525	3.22800738391319	0.354709101395807
HanXRQChr01g0008231	0.257902949518638	1.14410184490891	0.165699919542373	0.907559760227829
HanXRQChr01g0008241	-0.459875347404821	5.19897434273572	1.37152547263643	0.624648937003996
HanXRQChr01g0008251	0.0732951601065327	4.57789751440895	0.0424697502286264	0.960844202749249
HanXRQChr01g0008261	0.595706750311687	2.83991614301045	1.30284889728434	0.636398730966201
HanXRQChr01g0008271	0.438128135490295	2.45401351142372	1.17809624234885	0.656119814753909
HanXRQChr01g0008281	-0.0461716636689911	7.57348520881023	0.0241805980119736	0.972777436526629
HanXRQChr01g0008301	-0.73167922514008	3.01546337867147	4.35319361419482	0.250282863282185
HanXRQChr01g0008311	-0.648477638376607	2.58316775800081	1.3169691744525	0.633612588694202
HanXRQChr01g0008321	-0.100091773997962	5.03808320864178	0.0803561132557711	0.940397211847927
HanXRQChr01g0008341	0.500848612346313	0.149703735696109	0.562106736008774	0.789000628443506
HanXRQChr01g0008361	-0.442086312806246	4.80317938552165	3.28144119586834	0.348976827862912
HanXRQChr01g0008371	0.247275731001955	3.29185286347118	0.5053269645552	0.805508426302919
HanXRQChr01g0008381	-0.266844803528912	4.50812388344936	1.19972065142679	0.652596640865823
HanXRQChr01g0008411	0.296402516243954	2.97216193459997	0.912658247205243	0.71266813373437
HanXRQChr01g0008421	-0.340031151964172	3.67381398042299	1.07444848619786	0.678934306108594
HanXRQChr01g0008431	0.495882736599812	5.57766849540432	4.31562652742575	0.252914961087706
HanXRQChr01g0008541	0.173588511650863	3.1915683636678	0.343085789541131	0.851209941361374
HanXRQChr01g0008551	0.341922542647688	3.68900255760859	0.728497763385946	0.752201713518607
HanXRQChr01g0008571	-0.0683611485739128	2.53311960890387	0.0173812114574048	0.979103403349562
HanXRQChr01g0008581	-0.372888023065996	4.17267374804491	1.59663670313234	0.581686405866427
HanXRQChr01g0008611	-0.55721573057633	3.93934588116093	3.7989238275653	0.297146736017203
HanXRQChr01g0008621	1.38583338238462	5.63585055669038	8.43122758612359	0.0662342270840972
HanXRQChr01g0008641	-0.586749096375435	4.37013265179042	2.19596743750328	0.49005583267839
HanXRQChr01g0008661	0.247744206207477	5.66971980245935	0.582938835432922	0.785252709153055
HanXRQChr01g0008671	0.156938730935505	4.21163535602103	0.343583234152545	0.851209941361374
HanXRQChr01g0008681	0.0275339301400219	1.13749378744716	0.00322055489422235	0.995746512737599
HanXRQChr01g0008691	0.57132647554529	1.69720239458381	0.621095560343083	0.775593796465327
HanXRQChr01g0008731	0.161939045393454	4.29984295870579	0.295500971845648	0.864761943874262
HanXRQChr01g0008741	0.0325717044787087	4.70842819425093	0.0158348258187795	0.980797449696872
HanXRQChr01g0008751	-0.465289184823079	3.38747334578808	1.86138471231463	0.539542882826386
HanXRQChr01g0008791	-0.837836368743432	3.98280812128121	1.44391347152256	0.609293896373485
HanXRQChr01g0008801	0.11590632582499	0.817296339237368	1.47220468704745e-07	0.999981107018597
HanXRQChr01g0008811	-0.196262235625698	2.01613843180551	0.045459828630154	0.959827319128301
HanXRQChr01g0008821	-0.0439338923584394	3.94400345190003	0.015376554407637	0.981226678948622
HanXRQChr01g0008831	0.324216350124648	1.20383784334584	0.386131623628116	0.84038986213631
HanXRQChr01g0008871	0.177415467971181	4.40207562990956	0.467722089328422	0.817262262729897
HanXRQChr01g0008881	0.529714647640715	2.35669278846293	0.402251168128636	0.83574457814179
HanXRQChr01g0008891	0.860028207126717	4.00745276756321	2.94527546490844	0.387630296652868
HanXRQChr01g0008911	-0.252630423074424	1.67470270254182	0.495727229771341	0.808022972183265
HanXRQChr01g0008921	0.148634470834061	2.18119727486371	0.141537174140003	0.914500784043824
HanXRQChr01g0008971	0.0321070852224728	1.40878203111646	0.00346690835250474	0.99480445726091
HanXRQChr01g0009081	-0.108873674627598	3.35743281561958	0.00018816687458667	0.999981107018597
HanXRQChr01g0009091	-0.411414361566854	5.00217168654228	1.92060693597349	0.531994615285102
HanXRQChr01g0009101	-0.10401354820749	5.92801787848179	0.205232212462101	0.89662802975534
HanXRQChr01g0009111	1.15782227331747	1.04123019225664	2.7227583708317	0.415798477404334
HanXRQChr01g0009121	-0.331893758274787	1.29790553379235	0.299822446353733	0.863377680174475
HanXRQChr01g0009131	0.243373387375882	2.15436570533585	0.268596150524318	0.873756409605288
HanXRQChr01g0009151	-0.243386204538153	2.84280432656841	0.574640271908956	0.786607624194964
HanXRQChr01g0009171	-1.5791493977062	5.41352271717658	3.91087065009368	0.286922798638127
HanXRQChr01g0009181	-0.0187446879638788	2.43811194921471	0.000624063575081379	0.999981107018597
HanXRQChr01g0009191	1.24883682076269	2.84805216569839	2.55075062166647	0.439694964150597
HanXRQChr01g0009201	-1.0368360116561	4.5691206628909	5.85624104482921	0.153186190743994
HanXRQChr01g0009211	0.132427865393629	2.56219999028882	0.0655907537395315	0.94721899891238
HanXRQChr01g0009221	0.175748383649751	5.07071094038895	0.300359127771704	0.863255418253059
HanXRQChr01g0009251	0.692179042010705	4.38280639135494	2.92908704886606	0.389806972987469
HanXRQChr01g0009261	0.657853988851643	2.51042234676772	4.22446612312459	0.26014745541803
HanXRQChr01g0009271	0.228479446810281	6.78276810002917	0.173178598719081	0.905121604473705
HanXRQChr01g0009281	0.677741743731258	2.78885478666657	2.00709156868464	0.518939086939427
HanXRQChr01g0009321	0.83161416790622	1.84701540810962	2.12603517986494	0.499455375754126
HanXRQChr01g0009351	1.2496996433634	0.751772346827588	1.79157787603674	0.550709924601162
HanXRQChr01g0009361	2.63587025650892	3.2327430251733	6.28048726157286	0.132932097773985
HanXRQChr01g0009371	-0.277937788927157	3.81203688331201	0.475598009849398	0.814971640330584
HanXRQChr01g0009381	0.273257368515155	2.97282636088742	0.599523937914077	0.780639050450277
HanXRQChr01g0009391	0.320982367936403	2.42807261900687	0.577007994832303	0.786269564942335
HanXRQChr01g0009411	-0.223113312011143	4.87195678056595	0.495623859996384	0.808049985724819
HanXRQChr01g0009441	0.0246577723342906	5.26334887474979	0.00296605017950213	0.996118776228266
HanXRQChr01g0009451	0.653911465067839	7.63295046724298	2.76030564047579	0.411652387493149
HanXRQChr01g0009461	-0.60323877144603	5.42650061577799	0.736769390437706	0.750454182382842
HanXRQChr01g0009471	0.281813885845116	9.5760960717859	0.444188891441542	0.824062432306661
HanXRQChr01g0009481	-0.585565520087941	6.06434542911467	4.04616897907234	0.274663673409245
HanXRQChr01g0009501	-0.768304616195125	4.60580121296232	7.45008705131634	0.0913292646609972
HanXRQChr01g0009511	0.675157087069282	3.69912743880464	3.05838448812255	0.373418510451087
HanXRQChr01g0009521	1.39582957470297	6.0660804744365	3.17661013897327	0.359247952795001
HanXRQChr01g0009541	-0.319901422426973	3.53570499938443	1.03358310316445	0.686317903701938
HanXRQChr01g0009561	-0.594178487693783	4.57493641562861	1.89210244795284	0.535894115509702
HanXRQChr01g0009591	0.353384336771425	3.89236460439273	0.938641146270841	0.707451439726425
HanXRQChr01g0009621	-1.4227870243405	2.20940231868927	3.244492865906	0.353620873905748
HanXRQChr01g0009641	-0.200952663440257	2.65052258885523	0.305071195753828	0.861504165117171
HanXRQChr01g0009661	0.237923396051026	2.45122876444122	0.265938316454966	0.874404377179428
HanXRQChr01g0009671	0.0477353048312868	5.17845444779674	0.0452509247956443	0.959827319128301
HanXRQChr01g0009691	0.066913916352095	4.55759159412995	0.0364244080209648	0.964392851382125
HanXRQChr01g0009701	0.250280024814922	3.53179324836065	0.54926502300019	0.792536344208239
HanXRQChr01g0009711	-0.519341057395574	4.69344175827976	2.571227782397	0.436258217420709
HanXRQChr01g0009721	1.67467563364751	7.66984762522615	3.49880082551655	0.327065899354143
HanXRQChr01g0009741	-0.87254402701413	3.00396282306132	4.38621713685321	0.247880291220318
HanXRQChr01g0009751	0.394616134073162	3.76106827078673	2.44904967516245	0.454103183930933
HanXRQChr01g0009771	0.357380584842372	3.35745439594242	0.839734010064346	0.728452606993864
HanXRQChr01g0009781	-0.24974796581081	2.72808136931544	0.49747815957931	0.807353906100052
HanXRQChr01g0009801	0.0371456161105888	2.18183890830702	0.00585194407372036	0.99109569192267
HanXRQChr01g0009821	-2.77537314162356	1.25792411542589	9.15740064525082	0.0516022849915217
HanXRQChr01g0009921	-3.44728377949145	4.40156728055074	10.3700319635706	0.0335609358109803
HanXRQChr01g0009931	-0.28865581115281	1.75449848287999	0.318952301867347	0.857995213583453
HanXRQChr01g0009941	0.0228070116350483	2.3214301505628	0.00219464785922785	0.998249908415887
HanXRQChr01g0009961	-0.815505436917947	3.91579612210981	3.94739687748495	0.283930249409405
HanXRQChr01g0009981	1.08104196952685	1.90370205488557	3.95171974406389	0.283690372838942
HanXRQChr01g0010011	0.689155714482203	2.12909469737387	1.20571530865616	0.651692915669394
HanXRQChr01g0010021	-0.171617797918347	5.1031882376297	0.231159043348042	0.887148391401916
HanXRQChr01g0010041	0.344227590039403	3.75950221906485	1.38170651854942	0.622565520010533
HanXRQChr01g0010051	-0.550055094150707	5.28950873171826	5.07425006352303	0.197617184322816
HanXRQChr01g0010071	0.553401708039889	1.67539116677183	0.706980225630211	0.757926758560766
HanXRQChr01g0010081	-0.48293942847824	3.65679204624719	3.17381428753188	0.359382626341539
HanXRQChr01g0010171	-1.40746818721527	2.1844522600381	2.82805864574204	0.402856671687709
HanXRQChr01g0010181	0.130350467759284	4.46645458790552	0.254534194559437	0.878757352490508
HanXRQChr01g0010191	-0.110074060760942	4.44799340154927	0.192170475541112	0.900121249170682
HanXRQChr01g0010261	-0.355995295539095	4.56174636974793	0.791325236102352	0.738371492397014
HanXRQChr01g0010371	0.138081230447857	1.90732746941857	0.0960916114776627	0.932427803933277
HanXRQChr01g0010381	-0.152014689424338	2.00839280334445	0.111561492019304	0.92602899069475
HanXRQChr01g0010391	0.43711009977163	7.39479421860693	1.17489895508629	0.656646014108525
HanXRQChr01g0010401	0.0635988120620625	4.5844459047825	0.0778429527498956	0.941876685638799
HanXRQChr01g0010411	-0.290412964017734	0.790900351091762	0.167297272305835	0.906819865932449
HanXRQChr01g0010421	0.165500932689025	4.7169240615079	0.332327451507449	0.854458620129928
HanXRQChr01g0010431	-0.158928195185147	4.44360698618409	0.320857202110414	0.857456713173355
HanXRQChr01g0010441	-0.00277719369241144	5.14570201273246	4.90524469842768e-05	0.999981107018597
HanXRQChr01g0010451	-0.372256638432456	4.87193519914264	2.47517576300321	0.450375214435768
HanXRQChr01g0010461	-1.38566662312496	7.3831948078323	0.572626569247028	0.786887303603467
HanXRQChr01g0010501	0.226946287994756	3.61470265187474	0.385149904522669	0.840609365414297
HanXRQChr01g0010511	0.0911168764728867	4.29081446661328	0.0823150146608196	0.939417299483969
HanXRQChr01g0010521	0.112943166852432	5.2215257700843	0.175153298881156	0.904232154360079
HanXRQChr01g0010541	0.299436092272725	4.41670757071575	0.883712218727977	0.718593728614956
HanXRQChr01g0010551	1.03158338789821	1.89479116857923	4.51489762362343	0.238254553377979
HanXRQChr01g0010561	-0.416848604000124	2.8635772580435	1.70113112612517	0.564722744477104
HanXRQChr01g0010571	0.172234433092395	7.28351240897537	0.194445337936131	0.899233081144856
HanXRQChr01g0010581	0.455650284598561	1.52175666407891	0.738049879366764	0.750104232464503
HanXRQChr01g0010591	-2.00895669912593	4.15473831695336	15.72809024792	0.00523580463307066
HanXRQChr01g0010601	-1.17564835849382	4.95956760401547	5.03230411175847	0.200841474201372
HanXRQChr01g0010631	-0.0510168479042279	3.88733605053667	0.0340787484130969	0.966694957837926
HanXRQChr01g0010651	1.44006997973188	8.40137469127287	6.47181812855145	0.1264646311167
HanXRQChr01g0010671	1.61999911841558	3.41882556784707	7.26801039456804	0.0972442227941425
HanXRQChr01g0010681	-0.13499804942915	3.81145190916537	0.136981921459394	0.915660307280397
HanXRQChr01g0010691	-0.0450872521471896	2.70035844319362	0.0160765129588833	0.980567548063961
HanXRQChr01g0010741	0.228637797425241	5.64052539732433	0.341865607835652	0.851697722120384
HanXRQChr01g0010811	1.94495199800829	3.84111675491391	3.52189084600794	0.324656505827797
HanXRQChr01g0010841	-1.82496986256839	4.46958171965565	1.61449822369166	0.579044313084042
HanXRQChr01g0010881	-1.22997126873417	5.00017757188098	0.787202068531267	0.739217833865055
HanXRQChr01g0010901	-0.486329667972392	1.69890100703129	0.240322143436524	0.883530955337515
HanXRQChr01g0010931	-1.17649700387326	5.65884778771533	0.432499313658329	0.826852289316313
HanXRQChr01g0010941	-1.20217594267314	5.80433847601597	0.370647177135371	0.843959784748113
HanXRQChr01g0010951	2.71685310261483	4.71032777045006	2.13317833528822	0.498577857830415
HanXRQChr01g0010961	0.383306256798779	1.13597817381026	0.450015207510964	0.822392305797573
HanXRQChr01g0010981	-0.472555505122391	0.97673685466205	0.593503420086566	0.782380076136304
HanXRQChr01g0010991	-0.0659525250445778	3.81359620246445	0.0220231777211026	0.974573269130068
HanXRQChr01g0011001	-0.371744301199773	3.06525777767507	0.885870578479056	0.718363552818708
HanXRQChr01g0011021	1.41197280805832	3.97102635287247	12.1841805659602	0.0177903153742627
HanXRQChr01g0011031	0.830898199326579	3.83116852349471	3.37463133811088	0.33973009806611
HanXRQChr01g0011041	-0.565584557024826	2.46231280078967	1.19662995058535	0.653229684953641
HanXRQChr01g0011061	-0.531692111728095	3.9372239010174	1.79713632748492	0.54975569827975
HanXRQChr01g0011081	-0.615498538390005	2.60535653331959	1.34958875464499	0.62855889225221
HanXRQChr01g0011111	-0.780392871168075	5.12031479068392	7.45254454971159	0.0913292646609972
HanXRQChr01g0011131	-0.746580977976456	3.31307269191126	5.29912006548916	0.185412192424148
HanXRQChr01g0011151	-0.453433603938861	2.67054365186229	1.36646754786752	0.625257712309077
HanXRQChr01g0011161	0.775783744837505	2.06416232380049	1.02871209932765	0.687622987985046
HanXRQChr01g0011191	0.358985350735121	3.84370903397812	0.810606756767644	0.734635186131326
HanXRQChr01g0011201	0.125932146942708	3.83377265572067	0.256934200297968	0.87786177711171
HanXRQChr01g0011211	-0.667486098954323	1.34828006394848	0.545496212578934	0.793749093614694
HanXRQChr01g0011231	0.468085095444474	5.80392184217489	2.5715667174643	0.436258217420709
HanXRQChr01g0011251	2.99157638338537	1.57204076230194	7.86506766803047	0.0794671846379836
HanXRQChr01g0011281	-0.0637787392767735	2.0391162829598	0.01998326396164	0.976356954298203
HanXRQChr01g0011321	-0.282486513457344	2.95972005597705	0.349128885409034	0.849653884661937
HanXRQChr01g0011331	-0.125404326675379	5.09044858028921	0.0660390301831697	0.946994892287184
HanXRQChr01g0011361	-0.187440754449537	5.86869628680698	0.381465489384953	0.841546230198619
HanXRQChr01g0011381	-0.0498873827967187	4.58192920124864	0.0291490294246106	0.970111216621886
HanXRQChr01g0011391	1.06611681243997	4.65535885279611	4.45220699105858	0.24317305976578
HanXRQChr01g0011411	0.389280045853085	1.68486642285285	0.681363793300575	0.763119786666689
HanXRQChr01g0011451	0.817677347327124	6.1582212917955	2.84193443899478	0.400677677890603
HanXRQChr01g0011461	-0.257834035022448	3.68489938124712	0.767186067604722	0.743799732344445
HanXRQChr01g0011481	0.229864566798259	4.63479167291572	0.780388545307581	0.739992463570432
HanXRQChr01g0011491	-0.400025360873494	3.92946849284353	1.94305223132891	0.528656930610726
HanXRQChr01g0011501	0.898566173480097	2.0578621720733	1.92058263552296	0.531994615285102
HanXRQChr01g0011511	0.0242311378121836	2.29033629508436	0.0044707874612202	0.993023801092761
HanXRQChr01g0011551	0.619387103532909	5.22640005113892	2.91897713153046	0.390899864188693
HanXRQChr01g0011581	0.935174537457245	2.78693730151679	4.26086866938078	0.257803488144498
HanXRQChr01g0011591	0.710879141810669	4.55107738560626	2.69535907583987	0.41976760243663
HanXRQChr01g0011601	-0.300689439088349	6.15049378989588	0.603828536417522	0.779638170453036
HanXRQChr01g0011661	-0.321186929222028	5.0750005177442	1.21867789221963	0.650168121317002
HanXRQChr01g0011671	0.0417780032509993	4.7833679495004	0.00664722165032927	0.990461627035583
HanXRQChr01g0011681	0.367135512762636	3.44833260862209	0.759008858848251	0.745628874541738
HanXRQChr01g0011691	0.233667052040422	4.37565053437077	0.652744305661093	0.769722128733561
HanXRQChr01g0011731	0.0210325650393455	8.14221960735683	0.00380322552380985	0.994077840508775
HanXRQChr01g0011751	-0.650122831849183	3.80421794666465	1.0462895774117	0.684268799218755
HanXRQChr01g0011781	-0.424501729571365	5.36037628532491	1.66009369061812	0.571781731358107
HanXRQChr01g0011791	-0.273935170116537	3.99484179256998	1.0254671058906	0.688378324293973
HanXRQChr01g0011811	0.38725404032608	3.92095306280059	0.46122150182422	0.818856722506857
HanXRQChr01g0011821	-0.0585390226277952	5.26940167571823	0.037455972530724	0.963970291771596
HanXRQChr01g0011831	0.121879826700432	5.73477665585146	0.25281077133511	0.879388764767014
HanXRQChr01g0011841	-1.13642580691468	4.46872282903757	2.51499276000546	0.445164924625311
HanXRQChr01g0012071	-0.21288991281968	1.21511485692988	2.24455897424036e-07	0.999981107018597
HanXRQChr01g0012081	-0.31166229983568	1.77578341218786	3.93977853452299e-07	0.999981107018597
HanXRQChr01g0012091	0.058177340928281	5.36835120461111	0.012809644794773	0.983239998057882
HanXRQChr01g0012131	-0.312772397557444	3.22519798885578	1.05185647162265	0.683621460011616
HanXRQChr01g0012171	0.315101542324394	5.67842312231453	0.619725153180884	0.775938140739827
HanXRQChr01g0012191	0.0370895101893698	1.30295894481445	0.00556220350496162	0.991289691348619
HanXRQChr01g0012201	0.109218775161489	4.58194436488847	0.123306256060842	0.921300340715665
HanXRQChr01g0012291	1.04311912103878	0.886940106272123	1.88803928520728	0.536328175780755
HanXRQChr01g0012341	0.0339194944719057	5.93586570263721	0.00547092478350919	0.991399299821901
HanXRQChr01g0012371	0.10752542799074	4.37853309373161	0.124663065755745	0.920217960435012
HanXRQChr01g0012401	1.05453267166447	4.68321259494897	3.80966701337123	0.295947887298121
HanXRQChr01g0012451	-0.426506303973572	1.01448620937607	0.367279217915657	0.845134526993877
HanXRQChr01g0012461	1.48366054354083	1.594914140285	8.82214802367431	0.0576550254143047
HanXRQChr01g0012481	0.0407772843737154	4.83070578280328	0.0145174541052757	0.981765049417833
HanXRQChr01g0012501	-0.681524538106009	1.28236165499293	1.18473531186481	0.654926328794225
HanXRQChr01g0012521	0.0667760065103311	1.34912272568765	2.70395002388568e-07	0.999981107018597
HanXRQChr01g0012531	0.291554933321118	3.30928827087706	0.853040329365375	0.725591307573295
HanXRQChr01g0012541	0.51054885014943	2.1307756199629	1.20484313988413	0.651750659894714
HanXRQChr01g0012551	-0.0816447374780709	3.48762366760456	0.0752070450353646	0.942951540993101
HanXRQChr01g0012561	0.473825273142001	4.01022724701877	1.45488636029216	0.607495349744328
HanXRQChr01g0012581	0.028341236119878	1.96921849320064	0.00359374449306582	0.994459150990737
HanXRQChr01g0012611	0.263707212999149	2.93794977857751	0.674277171298357	0.764684996548958
HanXRQChr01g0012621	-0.301114612130059	6.09214668411233	0.344295290866665	0.851085575597629
HanXRQChr01g0012631	-0.0916779276154632	2.6603439639516	0.023686919100685	0.973000725264105
HanXRQChr01g0012651	-0.371945338019909	4.54457457754248	0.180917347991748	0.90326970018878
HanXRQChr01g0012661	-0.182329128756717	4.5611270942357	0.47351550871446	0.815558756646109
HanXRQChr01g0012731	0.0989937314831804	3.21282362502126	0.0627960310718407	0.949198512289476
HanXRQChr01g0012751	0.251807620412118	7.18711306728471	0.799593474767074	0.736912794655274
HanXRQChr01g0012781	-4.89482496891315e-05	6.2720922897685	3.12477377306664e-08	0.999981107018597
HanXRQChr01g0012841	-0.130803234218683	1.66217025617685	0.0564134293772076	0.952622981728307
HanXRQChr01g0012891	-1.1013257159483	5.66345921625978	7.80471157098583	0.080902764472037
HanXRQChr01g0012911	-0.00708088868460862	3.73419081339515	0.000480078104366122	0.999981107018597
HanXRQChr01g0012921	-0.219016800647782	3.2329062429082	0.374846507984388	0.84293073468364
HanXRQChr01g0012961	-0.0607819615110069	6.06484408762036	0.0140280325137105	0.982629329449452
HanXRQChr01g0012981	0.908371495868781	3.03298420871538	6.54195971256083	0.123984154771724
HanXRQChr01g0012991	-0.243490021111366	5.9852455750314	0.909418018335154	0.713679017230308
HanXRQChr01g0013001	0.198479540340715	1.61284616393383	0.186136764274111	0.902560895768212
HanXRQChr01g0013011	-1.26073498052255	1.00357019340068	2.63885597305764	0.428261357793829
HanXRQChr01g0013031	-0.0894783117708737	2.94333302020908	0.0708206216460958	0.945237568336189
HanXRQChr01g0013061	-1.00036785766796	0.454667969496094	3.75112721773263e-07	0.999981107018597
HanXRQChr01g0013071	-0.250720491732034	1.14150788173873	2.08258767564473e-07	0.999981107018597
HanXRQChr01g0013081	0.0705965623194948	3.47038709177237	0.0649737681708902	0.947624839828021
HanXRQChr01g0013091	1.31956522555697	2.98322147410533	4.96696895870141	0.205682781222537
HanXRQChr01g0013111	-0.351786611099057	5.90913085108291	1.74008618027068	0.559885385637354
HanXRQChr01g0013121	-0.0397720135394845	2.71288665224468	0.0079719492944772	0.989120129662891
HanXRQChr01g0013131	-0.387225431261942	0.934725959994481	0.430884814641716	0.827258719506155
HanXRQChr01g0013221	-1.18105904101199	3.48558452381406	2.8735874529408	0.396697906915578
HanXRQChr01g0013231	-0.23014327405012	3.41410722480398	0.339111907462197	0.852619846047132
HanXRQChr01g0013241	-0.781528915507068	1.98831283377037	2.10766088051423	0.503072787632555
HanXRQChr01g0013251	0.666288528877904	6.52550770821827	3.58609283845757	0.318061816232254
HanXRQChr01g0013261	-0.34484794997756	5.24062994258965	0.183149088592238	0.90289464648608
HanXRQChr01g0013281	0.27932518647237	1.19112724455634	0.198288015474199	0.898018276721093
HanXRQChr01g0013291	-1.59424050306745	1.95933967812838	1.72205134877237	0.562513592840164
HanXRQChr01g0013301	0.21073472175574	3.00579827170069	0.352297938157366	0.848981267535445
HanXRQChr01g0013311	0.371336173085068	5.16233481842376	1.87031246982807	0.53908024472441
HanXRQChr01g0013321	-0.350183472159477	1.80331918595701	0.473530378491358	0.815558756646109
HanXRQChr01g0013331	-1.04105914763519	5.8382483641269	6.55830441465346	0.123567886297644
HanXRQChr01g0013361	0.14087833091404	2.99618792228106	0.0586198469835999	0.952071459585867
HanXRQChr01g0013371	-0.696983873637883	2.59823120919541	0.585227656822802	0.784439833528109
HanXRQChr01g0013411	-0.815129154413219	0.883500943506121	1.02027311249214	0.689157056215411
HanXRQChr01g0013431	-1.04743189560542	6.17526655314282	8.54131223797358	0.0640667590247358
HanXRQChr01g0013441	-0.665194723533081	3.0373704223987	2.7930597889245	0.407602009266756
HanXRQChr01g0013451	0.38137780715533	3.64874198307366	1.30286013879892	0.636398730966201
HanXRQChr01g0013461	1.06705478539522	7.38154110956674	6.38956206007316	0.129073903409545
HanXRQChr01g0013471	2.38165247859433	0.916307139483635	1.94053843935004	0.529015654766586
HanXRQChr01g0013481	0.0260321409500024	2.15214608423255	0.0026683895651427	0.996948592467972
HanXRQChr01g0013501	0.00528263580401277	2.26792961166102	0.000235458650790665	0.999981107018597
HanXRQChr01g0013521	-1.90338724382226	1.38567013532465	1.65172609452918	0.573811550990019
HanXRQChr01g0013531	0.320903668094947	2.13803362780908	0.113907541094003	0.925551641408904
HanXRQChr01g0013541	-0.362346798998701	1.27154383485596	0.380014218114959	0.841854847798268
HanXRQChr01g0013551	0.509825801880403	1.17472369769154	0.735165797659161	0.750485776202458
HanXRQChr01g0013561	1.00110110116331	1.33975848524744	2.60678162113043	0.432020360156529
HanXRQChr01g0013621	0.149419066490907	2.27841680237308	0.0192671039856691	0.976710295909963
HanXRQChr01g0013631	2.59403295287648	1.2363153013174	4.31206759188285e-07	0.999981107018597
HanXRQChr01g0013661	1.29739163454134	1.11998744770231	2.04792694518379	0.512833124501752
HanXRQChr01g0013701	-0.47911419162839	3.26760614808456	1.31207285755053	0.634742438636651
HanXRQChr01g0013711	0.21007564032124	6.30909561582052	0.600282608871189	0.780404751072682
HanXRQChr01g0013751	0.711822917853159	6.5283539544927	2.24134841233091	0.484171037769862
HanXRQChr01g0013761	0.0910370171896921	6.00182856071633	0.091029954296463	0.935051679680914
HanXRQChr01g0013781	0.000943476970248441	4.28614264303685	8.81138606612097e-06	0.999981107018597
HanXRQChr01g0013811	0.817607610542247	0.860390037305808	0.786595830570846	0.739420187878191
HanXRQChr01g0013821	1.7245662613076	2.57360953077844	12.0971013422154	0.0182456470131152
HanXRQChr01g0013841	-0.0417959471438165	4.74449921075319	0.0278261969864513	0.970948048517595
HanXRQChr01g0013851	-0.0256206771997403	3.67141714243852	0.00398715067702859	0.993681780942446
HanXRQChr01g0013871	-0.0407476121890765	4.32928121573454	0.0257589249218277	0.971618498750987
HanXRQChr01g0013881	0.971344875650885	3.61393704630106	3.33914341749641	0.343576939137024
HanXRQChr01g0013891	-1.80904519132414	2.23648764848762	13.2619266411361	0.0122728859755174
HanXRQChr01g0013901	-1.54567131335108	5.52841903118353	8.20859038179439	0.0714191762925836
HanXRQChr01g0013911	0.337141895847447	2.62664050938413	0.695621290715231	0.7598269592853
HanXRQChr01g0013971	0.00298858301065397	3.8800639755194	8.23182740878892e-05	0.999981107018597
HanXRQChr01g0013981	0.195368824608967	3.18118536378715	0.35051021489447	0.849245230012035
HanXRQChr01g0013991	0.296941332571944	6.37398915510051	0.848654981318007	0.72662767977427
HanXRQChr01g0014011	0.477507732782431	4.96016799602704	2.66235962694611	0.424799553602031
HanXRQChr01g0014021	0.0597507258841202	5.91380314441065	0.0418270661096223	0.961245589203225
HanXRQChr01g0014041	0.00484659395017044	3.90934712879278	0.000349881131235019	0.999981107018597
HanXRQChr01g0014051	-0.109966366280762	1.82295397345361	0.0370603920352011	0.964119418555944
HanXRQChr01g0014061	0.21927855428327	2.33147800213282	0.210016686444389	0.895105523519717
HanXRQChr01g0014151	-0.198061818419924	6.47905453341437	0.586633693371729	0.783981997438055
HanXRQChr01g0014161	0.0502453149303914	6.32047756285251	0.0236401745565615	0.973007343617726
HanXRQChr01g0014181	0.364257565901097	4.13233831273958	1.62080223056611	0.578083886511103
HanXRQChr01g0014191	0.817158978360292	4.17063904471909	1.49159271416369	0.600385143687186
HanXRQChr01g0014201	0.519529024724109	0.591884494465187	0.379974630725336	0.841854847798268
HanXRQChr01g0014211	-2.03108330838772	2.8525582542155	5.27430468541915	0.18664628687222
HanXRQChr01g0014221	0.056391404267961	0.940159259799603	0.00901427304516611	0.987681823024539
HanXRQChr01g0014231	0.652452324615524	6.01152667543944	3.76692240237962	0.301093216663941
HanXRQChr01g0014241	-0.43042048495049	1.45126803202337	0.591132089243802	0.782831630067615
HanXRQChr01g0014261	-0.318775795518307	4.03064388749432	1.42792841608353	0.61256163057033
HanXRQChr01g0014351	0.211146801824568	1.74681595464704	0.078961185991048	0.941195993335152
HanXRQChr01g0014371	0.0695462149897363	3.2677300139772	0.0458759031330045	0.95978211352514
HanXRQChr01g0014391	0.373458598673655	1.10346569165802	0.286090071410046	0.868040464254003
HanXRQChr01g0014401	1.10422664272954	3.22152943999932	7.74901676966694	0.0825897810652009
HanXRQChr01g0014411	-0.313841820130061	2.37267134857103	0.849277329359177	0.726456671957848
HanXRQChr01g0014421	-0.219838046249004	5.99624350018369	0.429907988526811	0.827689848208528
HanXRQChr01g0014491	0.83983422607757	0.961469673547373	0.968162839821559	0.700170959506367
HanXRQChr01g0014521	-0.252020739423041	1.56300142561082	0.0871001275297747	0.93731137925379
HanXRQChr01g0014531	0.747134667140595	4.80559982825315	1.82360698705674	0.546048837198459
HanXRQChr01g0014541	0.59616744045343	0.823693404999224	0.224339831420663	0.889581267142922
HanXRQChr01g0014581	0.887421478839864	3.75013111771225	4.61487999774359	0.230623654211165
HanXRQChr01g0014631	-0.0506817901427896	4.41635774658259	0.0239585802743374	0.972777436526629
HanXRQChr01g0014641	0.29550532246083	5.55448355755881	1.39040879182321	0.621067204625216
HanXRQChr01g0014661	-0.744041138888747	5.48816861305065	8.94751801788383	0.0554028214244703
HanXRQChr01g0014671	1.63005656286814	2.10851135104984	5.62750714367887	0.165453076216231
HanXRQChr01g0014691	0.0670362123852915	5.27294115672085	0.0861070366054546	0.937593510175888
HanXRQChr01g0014701	-0.234350715458319	2.48012593979507	0.419841542155423	0.830634314322476
HanXRQChr01g0014711	1.66217896736165	3.42483229238642	5.06157377727575	0.198534613848311
HanXRQChr01g0014721	0.0977932371821553	5.57124119804393	0.177120916951595	0.903369063837792
HanXRQChr01g0014741	0.716279869972406	2.54217666458864	2.65106280096275	0.426301868541703
HanXRQChr01g0014771	0.125316376481057	5.9796554069844	0.186225164832618	0.902560895768212
HanXRQChr01g0014791	2.05282879437353	0.949783394177905	4.89453366278512	0.210157207211192
HanXRQChr01g0014811	-0.414893622044396	1.69850531169124	0.467557456416836	0.817262262729897
HanXRQChr01g0014821	-0.0933024272125636	5.8716030731163	0.111967770775958	0.925909520469712
HanXRQChr01g0014831	1.14216911560005	2.38784142362232	6.69943817935635	0.117743905783451
HanXRQChr01g0014841	-0.042604955318696	1.03886971961117	0.00450111683765542	0.993023801092761
HanXRQChr01g0014861	0.16172764212472	5.08648131165499	0.57120392437365	0.787340276648302
HanXRQChr01g0014871	0.343505923791683	3.75935442863141	1.62892151194189	0.576497391850016
HanXRQChr01g0014931	-0.286401260962858	6.55722505969218	0.761078866375907	0.745390278917017
HanXRQChr01g0014941	-0.0875561532282445	5.36631548706012	0.117282448657528	0.923908825904902
HanXRQChr01g0014961	2.73615054166372	1.04863005084935	2.57936406564163	0.435070235802425
HanXRQChr01g0014971	0.727203950889164	6.25338476267617	4.24298047445786	0.259124029921011
HanXRQChr01g0014991	-0.0491747184804719	5.66567077130905	0.0466097958599523	0.959621611343612
HanXRQChr01g0015001	-0.0767288844973796	6.08299900439727	0.0983891597561293	0.931474789478549
HanXRQChr01g0015011	-0.113049360130027	5.11840481068845	0.171946029503207	0.905449555932035
HanXRQChr01g0015021	0.41901876650946	4.71493528890753	2.31656980454204	0.472560098216103
HanXRQChr01g0015031	1.92681270063747	3.64162014371788	9.6433995483496	0.0431701367820634
HanXRQChr01g0015041	1.27091522507017	0.749512848674327	2.62996583157062	0.429372467154369
HanXRQChr01g0015051	0.833848732670312	1.8717907089784	1.33106401305158	0.630801572934077
HanXRQChr01g0015071	0.201173655739506	2.3828405790179	0.230916635644669	0.887148391401916
HanXRQChr01g0015101	-0.464262875707013	3.05065632347647	0.841180768020207	0.728419745102617
HanXRQChr01g0015111	1.61375178746646	3.56674392993317	8.57704817101033	0.0632637787442814
HanXRQChr01g0015121	0.363525629330625	4.04929651692234	0.958347473460766	0.702876397135504
HanXRQChr01g0015131	0.2379670585814	4.42585576418778	1.08431587543556	0.676765569518298
HanXRQChr01g0015151	-0.224130358767064	5.20144620985949	0.48859450437917	0.810404016268274
HanXRQChr01g0015181	-0.312549223000493	5.29119304935609	1.49326661469282	0.60005994621993
HanXRQChr01g0015201	-0.94842004422584	3.47913317545952	2.58979962128856	0.434066640378192
HanXRQChr01g0015211	-1.43935831237352	4.06526298499764	4.04654988963717	0.274663673409245
HanXRQChr01g0015221	-0.679252315623696	1.10843099953845	1.41859552403451	0.614984816616298
HanXRQChr01g0015231	0.275639333429797	1.07677466432135	0.152144607563434	0.912490777066792
HanXRQChr01g0015241	-0.148512445200284	4.10672998324098	0.331606864141104	0.854458620129928
HanXRQChr01g0015251	-0.430316969604036	5.85771612012178	2.69272089725405	0.420148138584657
HanXRQChr01g0015261	-0.529360236456758	1.38298796170733	0.330917375286759	0.8545776702033
HanXRQChr01g0015271	0.0800940008411973	2.52364953877671	0.0551385479100586	0.953442977548266
HanXRQChr01g0015291	-0.262348341432323	3.39154757112273	0.797307078898797	0.737183955481889
HanXRQChr01g0015301	0.11991049536739	4.17826962054565	0.134631782883403	0.916088358074609
HanXRQChr01g0015331	0.118705584174669	3.44424771714394	0.159978543027473	0.909660776385221
HanXRQChr01g0015341	0.941530875650152	5.92743686063747	7.49555713428888	0.0898200084958666
HanXRQChr01g0015351	0.153642313046509	3.06748884352624	0.179309867314999	0.903369063837792
HanXRQChr01g0015361	0.0848154901982989	2.29183461516928	0.0354164103473611	0.965530225489316
HanXRQChr01g0015391	0.833810711779162	1.59699883237088	1.38491453112993	0.622122995142976
HanXRQChr01g0015401	0.0243703337812735	3.68512379879651	0.00856698243372467	0.987893968247173
HanXRQChr01g0015421	-0.104302687205414	4.47518907400232	0.116307263142264	0.924386634406407
HanXRQChr01g0015441	-0.398888328729456	2.57295977915867	1.21361652007412	0.650845721300402
HanXRQChr01g0015481	0.71474542451295	2.95394700975109	0.347927029533867	0.850248202043959
HanXRQChr01g0015511	0.607255104183549	4.02113014222869	3.5920668427397	0.3176196229675
HanXRQChr01g0015521	0.185549119693646	4.96111123481351	0.343143938601304	0.851209941361374
HanXRQChr01g0015531	0.237332333753604	3.94976426777838	0.481005545850355	0.813417821920369
HanXRQChr01g0015551	1.50119638689817	4.85437122610696	1.10713550431601	0.671487463954014
HanXRQChr01g0015561	0.88784963365094	1.83155801512718	3.37189963301114	0.340101870758831
HanXRQChr01g0015571	0.538199515125743	1.6841762642826	0.783665687684904	0.739603016213102
HanXRQChr01g0015591	-0.14200761390368	11.3767630203358	0.0999692452999215	0.931184390949398
HanXRQChr01g0015601	-3.39429585292338	0.708554585858516	2.37969887623946	0.462672274984546
HanXRQChr01g0015651	0.756827653687676	3.58239668692644	3.85156842318129	0.291674446801608
HanXRQChr01g0015661	0.204158643091987	5.54344659830958	0.514814006265397	0.803048944470594
HanXRQChr01g0015671	0.541371634674819	5.76622483798137	3.63556147765082	0.313572387995416
HanXRQChr01g0015721	0.103493878720439	3.58325349258927	0.101058507550385	0.930756885779529
HanXRQChr01g0015761	-0.0265656524977655	5.83191411867679	0.00791884550046795	0.989149786414793
HanXRQChr01g0015771	0.232425396123643	3.26776225827777	0.384147584150154	0.840843474133948
HanXRQChr01g0015821	0.428343838383087	3.45564615900936	0.507360825863293	0.804864656080712
HanXRQChr01g0015861	0.0513675245830761	3.82007861355327	0.0306105452806147	0.969635317153177
HanXRQChr01g0015941	0.537352992395974	3.72541793931833	1.11606632522317	0.669721630604522
HanXRQChr01g0015951	0.305113157413477	3.48161202663452	0.381193635989339	0.841546230198619
HanXRQChr01g0015961	-0.356286640063133	3.73833679097878	0.506796257662945	0.804980294118531
HanXRQChr01g0015971	1.03488913269054	2.5542992488266	4.37032207414044	0.248617744011578
HanXRQChr01g0015981	-0.100420258741231	3.92943509274275	0.12037952206379	0.922805483466386
HanXRQChr01g0016001	-0.147954847729416	4.38764822986182	0.189550516873465	0.901237866381983
HanXRQChr01g0016011	-0.203911306027444	3.87889584768719	0.424666998515293	0.82948828483308
HanXRQChr01g0016031	-0.244666348545762	4.78803219573344	0.30579115393058	0.861374067443788
HanXRQChr01g0016041	-0.0246429847115761	4.0450844742329	0.00627085794350002	0.990623873642349
HanXRQChr01g0016061	-0.781983097879847	3.49252521437239	1.00192794606397	0.692705211518173
HanXRQChr01g0016071	-0.121230548570959	3.74211541412036	0.149977601974765	0.913288546607411
HanXRQChr01g0016081	-0.279259125889295	4.43012667364587	0.790051812343564	0.738530496767362
HanXRQChr01g0016091	-1.30102929668705	3.32270741368047	11.7026321698732	0.0209364695387777
HanXRQChr01g0016101	0.200128311692965	5.57166121869842	0.125573442443127	0.920068272936778
HanXRQChr01g0016111	1.21243308855665	1.08430024451501	2.75400103815106	0.41212081486287
HanXRQChr01g0016131	6.61596564878265	1.16875757613764	12.0390570400224	0.0186742534126965
HanXRQChr01g0016141	-0.481255259609618	5.58936362967148	4.3444410374631	0.250499025201712
HanXRQChr01g0016151	0.0699065962882582	5.88663964857169	0.0320114712461734	0.968261134615157
HanXRQChr01g0016161	0.00838631815471862	1.65626592034557	0.000215958224000445	0.999981107018597
HanXRQChr01g0016171	0.756760701908952	6.27710302961042	6.34170938401933	0.130692895826443
HanXRQChr01g0016181	0.206832087615015	2.99322008285976	0.417883747738994	0.831333810046155
HanXRQChr01g0016191	-0.439163176071756	1.84550530512087	0.508285916169098	0.804720696836649
HanXRQChr01g0016211	-0.492572147262963	1.30209378632424	0.64373908380017	0.771108867215934
HanXRQChr01g0016231	-0.23618292164539	5.42307682467067	0.937587495071494	0.707614764304872
HanXRQChr01g0016251	0.238524454097693	3.62906742080694	0.637807590706866	0.772503283913975
HanXRQChr01g0016271	1.62686347658678	0.487100673349923	1.64794609860159	0.574287182177189
HanXRQChr01g0016281	0.0339333293809678	2.91104807017599	0.00279597561816658	0.996555213901298
HanXRQChr01g0016291	-0.866811607750608	5.98902092272133	3.47770648214393	0.329442108298359
HanXRQChr01g0016301	-1.26416497024001	6.10735109649562	6.94637901479139	0.108477923030488
HanXRQChr01g0016371	-0.313232868556924	4.49146904320736	0.537405925364595	0.796264563228141
HanXRQChr01g0016411	0.633439895324316	3.04855777530991	1.13382268130937	0.665510425779352
HanXRQChr01g0016451	0.49126116495278	0.390109082778376	0.133762928285519	0.916425720416066
HanXRQChr01g0016461	0.571950169035301	4.64133615228538	0.6920122787411	0.7598269592853
HanXRQChr01g0016471	0.320473746062715	1.71791731006152	0.203938255426179	0.896761826575924
HanXRQChr01g0016481	0.33221386115871	3.69907760536339	0.2837112505941	0.869022613862368
HanXRQChr01g0016491	-0.134829778402537	3.71051230206588	0.115062398500964	0.924817776097423
HanXRQChr01g0016501	0.257635266007807	6.27079994554037	1.08693603164045	0.676308034932737
HanXRQChr01g0016521	0.254050018769566	3.80805401232647	0.452317907244889	0.821496731991656
HanXRQChr01g0016531	1.1364849369992	5.84296876672448	7.77601666671966	0.081732747196009
HanXRQChr01g0016591	-0.546864878456566	3.13551906987529	1.86008530773455	0.539542882826386
HanXRQChr01g0016601	0.58782627812714	5.85034300249558	3.87602351303112	0.289572614737738
HanXRQChr01g0016611	0.348785893745455	3.06855769553208	0.253542835111617	0.878982073844291
HanXRQChr01g0016621	0.240318714586319	3.60289655923919	0.613853586371851	0.776704342746771
HanXRQChr01g0016711	-0.337175375948579	5.80821731893901	1.89260301985209	0.535894115509702
HanXRQChr01g0016731	0.508960001035411	4.48372069066812	2.5205320104381	0.444482468342994
HanXRQChr01g0016741	0.259521208582152	4.63342489462854	1.11039187370827	0.670821046102657
HanXRQChr01g0016751	0.116688196432078	5.65359566979728	0.18502109053632	0.902780718389713
HanXRQChr01g0016761	0.481258422015152	6.09222036995656	1.85859690031431	0.539894504545632
HanXRQChr01g0016781	0.0114283065283602	4.16655661133019	0.000578659053743991	0.999981107018597
HanXRQChr01g0016791	0.179657552063607	3.15607481642343	0.36135940498327	0.846987391482613
HanXRQChr01g0016831	-0.319588902040891	1.91597003533323	0.627206802369891	0.774328303598128
HanXRQChr01g0016841	-0.117235389731086	3.68544626447077	0.155733140291604	0.911183836487663
HanXRQChr01g0016851	-0.534655023077611	2.76655376713675	1.29546470663266	0.637445233600776
HanXRQChr01g0016861	-0.266263329908797	4.01337526082397	0.60966498581727	0.778160951036166
HanXRQChr01g0016901	1.86650812448887	2.61022443104858	12.2368835546608	0.0173888978455879
HanXRQChr01g0016921	0.155031969809965	0.724058237878618	0.0582347785827224	0.952140049963066
HanXRQChr01g0016931	0.260769471042043	4.34915183561638	0.398488585664598	0.837166336957535
HanXRQChr01g0016941	0.147043364869165	3.55924682309158	0.197562332905617	0.898280358578114
HanXRQChr01g0016951	-0.0752321973459531	5.25546658610099	0.052645076492527	0.955685013716321
HanXRQChr01g0017021	-0.0267046694072741	4.18099533790744	0.00963804364237708	0.98715099771598
HanXRQChr01g0017031	-0.266401080290589	3.5077918574039	0.793768817896554	0.738103833988959
HanXRQChr01g0017041	0.9652741985337	3.98055911312268	6.8924656478726	0.110645642787328
HanXRQChr01g0017061	1.43477867010495	4.3441503206515	16.3929790048948	0.00417052155363675
HanXRQChr01g0017131	-0.325928010153431	4.80197075916964	1.39615857188349	0.619778110452831
HanXRQChr01g0017141	-0.384056903604883	2.27111532534591	0.431146056216784	0.827213607147355
HanXRQChr01g0017161	-0.139682489967206	2.40772729847522	0.0718336043820944	0.94491232402765
HanXRQChr01g0017171	0.466377042378011	1.86729832165383	0.57767101183202	0.786068079662019
HanXRQChr01g0017181	0.515322111980105	2.24400757496608	1.45316745815699	0.607529380547585
HanXRQChr01g0017191	2.35802888019871	2.33849236092538	7.10816848336606	0.102554414208415
HanXRQChr01g0017231	-3.44127953606755	4.78616599811674	7.64366283699661	0.0855187554725689
HanXRQChr01g0017251	0.114635060084821	2.30644475701906	0.0706314180433392	0.945237568336189
HanXRQChr01g0017261	0.0583144641326989	1.64587492273482	0.0099971131654204	0.986659947733121
HanXRQChr01g0017271	-0.0993294637287625	6.65257384650982	0.14026814563687	0.914500784043824
HanXRQChr01g0017281	-1.08994747684707	5.3694844931324	14.1645487294449	0.00900730441309235
HanXRQChr01g0017291	0.918806303248544	5.6787002104459	1.22599839161134	0.648841477912505
HanXRQChr01g0017301	0.263617458955411	3.94561294714277	0.528230999797409	0.799023200633179
HanXRQChr01g0017331	-0.113275678199691	1.19965212924588	0.0186117824096339	0.977262117616119
HanXRQChr01g0017341	3.37937584975869	2.2044675122469	7.31248122471637	0.0957909787524744
HanXRQChr01g0017361	-0.138677198057473	2.4881505503909	0.141938180585225	0.914500784043824
HanXRQChr01g0017391	0.0818126047355426	1.36265398238763	0.0164390206587939	0.980071778312952
HanXRQChr01g0017411	-0.252864373959924	4.75765796880919	1.11525826190979	0.669730817117058
HanXRQChr01g0017431	1.24802759890867	1.1800797486069	4.57613287114465	0.233636316472175
HanXRQChr01g0017441	-0.930623146567985	0.878056612593965	2.23266572331929	0.485484043685865
HanXRQChr01g0017451	0.976862372812048	6.25256537470339	8.64308918518612	0.0615920509399771
HanXRQChr01g0017461	-0.653689815127146	5.99139163648643	6.19215236876319	0.137212065651508
HanXRQChr01g0017481	0.778392764940322	5.86100809419133	3.7237079184927	0.305816409654706
HanXRQChr01g0017521	-0.358171403551729	4.65908728909751	1.24524589027728	0.645991038841197
HanXRQChr01g0017581	-0.492105279691768	1.16507652915101	0.166057171596893	0.907328902458439
HanXRQChr01g0017591	-0.428902763395739	7.50380439493685	1.01664151354495	0.689749857680958
HanXRQChr01g0017601	-0.151590443125571	1.86829324887981	0.0713628170584331	0.945140451459502
HanXRQChr01g0017621	-0.49588013855162	5.83254634580475	2.4483551012574	0.454171157426786
HanXRQChr01g0017641	-0.493311245515722	1.51271284177455	0.482405969453477	0.812959641372173
HanXRQChr01g0017671	0.0215044548299597	2.56453679664318	0.00266757349675029	0.996948592467972
HanXRQChr01g0017691	1.77756005334007	4.00273535510071	2.78456280286142	0.408404757982562
HanXRQChr01g0017711	-0.062140411920277	1.33068511664651	0.0101004538334823	0.986500991183495
HanXRQChr01g0017731	0.0367669837617619	4.47202865017051	0.0118156202721407	0.984736113373345
HanXRQChr01g0017741	-0.970448491786535	6.11256605831838	12.9882530808937	0.0135235649241163
HanXRQChr01g0017761	-0.0908402414307903	3.3826350161122	0.0841105923177174	0.93882220278157
HanXRQChr01g0017771	0.442489074933461	4.81678588920883	3.02646900976401	0.376745727375187
HanXRQChr01g0017781	2.24887611121065	4.81271018648297	17.6189904457298	0.00271652543080462
HanXRQChr01g0017791	2.20666358421826	1.91352708813045	5.95374322538021	0.14853785028374
HanXRQChr01g0017801	0.272570356201753	4.35700220238711	0.667476577727964	0.766184309699895
HanXRQChr01g0017811	0.271704544439433	3.96258422000695	0.559593604372715	0.789841897646013
HanXRQChr01g0017831	-0.189395529024882	3.50306752993333	0.357792104045396	0.847456312216227
HanXRQChr01g0017841	-0.513069980139275	2.13182984785327	1.89287715925126	0.535894115509702
HanXRQChr01g0017851	0.841943381262096	5.5855554527674	5.6187848014126	0.16588010003086
HanXRQChr01g0017961	1.98505736876918	0.907387627338099	7.26257634268396	0.0974893806134823
HanXRQChr01g0017991	0.557634862892602	6.07167651870407	1.19371119506879	0.653302873502197
HanXRQChr01g0018011	-0.049301420541499	4.49260599606253	0.03458954907377	0.966157111719873
HanXRQChr01g0018021	0.188452809336304	4.69995565504667	0.231286580347744	0.887148391401916
HanXRQChr01g0018031	0.397697621692126	3.59102367237958	1.47365773704032	0.604234310719374
HanXRQChr01g0018061	-0.391510369032298	7.45579396594517	1.90021789586336	0.534847176033816
HanXRQChr01g0018071	1.69947729789051	1.84150963884526	18.3224300854557	0.00209354019676688
HanXRQChr01g0018081	-0.245830579732865	3.79502400517992	0.539207838926599	0.795580833129173
HanXRQChr01g0018091	0.215262860448097	5.32747364972353	0.701528572528066	0.758985398818892
HanXRQChr01g0018121	0.0396732959110774	4.0355823762237	0.0225966349709803	0.974236372085962
HanXRQChr01g0018131	-2.06599175929315	1.69466654375864	7.68301397456933	0.0843816488290041
HanXRQChr01g0018141	1.37776684018789	1.29141603667927	1.42868674212436	0.612458377446426
HanXRQChr01g0018191	0.4827434758527	7.29820680947141	1.28612293837623	0.638519892685978
HanXRQChr01g0018241	0.0848952372200129	6.19491364730502	0.120739094351891	0.922612705377252
HanXRQChr01g0018251	-0.248288071640208	6.33587487996502	1.04178329565801	0.68538263676668
HanXRQChr01g0018261	2.53184194950323	3.6311115290145	10.8206644061151	0.0289389208059622
HanXRQChr01g0018271	0.383545573016291	4.0489971445761	1.4302755098597	0.612118117092128
HanXRQChr01g0018281	0.36092763125483	6.30100307543636	1.6223100405886	0.577874779786252
HanXRQChr01g0018301	-0.385019498106199	4.2005776111468	1.7096098284553	0.56387643764148
HanXRQChr01g0018341	-0.211587707229416	2.42636672242722	0.403745709250714	0.835311166315062
HanXRQChr01g0018351	-0.330976573336881	7.25326281878601	0.394647926116264	0.837992427265766
HanXRQChr01g0018371	0.596426161063459	5.43438046722878	1.95999447126299	0.526565845626468
HanXRQChr01g0018391	0.213521963904216	4.69153099553001	0.653432846194872	0.769526866450198
HanXRQChr01g0018401	-0.269380001520157	1.52701402350572	0.296148823293557	0.864668704143302
HanXRQChr01g0018411	-0.615933331815957	4.4040191153588	2.07578565643254	0.508245864514839
HanXRQChr01g0018471	-0.133364474160399	2.8766527138543	0.156664228412972	0.910731083943875
HanXRQChr01g0018481	1.39291527814011	4.74558673869448	10.6116015276037	0.0308711995867996
HanXRQChr01g0018501	-0.985314880078034	4.6103088342428	7.72101982256207	0.0833654313147568
HanXRQChr01g0018511	0.0969271185685719	5.15729399289632	0.140298639139457	0.914500784043824
HanXRQChr01g0018541	4.23177063416963	2.42283551527333	16.6320966796585	0.00384201569666313
HanXRQChr01g0018551	4.03416195202249	0.858698629802388	12.3170971105145	0.0168804249102101
HanXRQChr01g0018571	1.6445665369854	1.68651829549437	3.35027272702142	0.342472842795127
HanXRQChr01g0018601	0.511751153658893	3.72177637713696	1.06525938133722	0.681428129949593
HanXRQChr01g0018611	-0.296826032454899	4.09542113937496	0.879027464787101	0.719649380703047
HanXRQChr01g0018661	-0.267309605381655	1.31475885295044	0.260982905525105	0.875939695846753
HanXRQChr01g0018681	0.487579632651263	2.70321396200041	1.60664167971128	0.580035525040612
HanXRQChr01g0018691	-0.104446756589097	3.6881125271838	0.146037537927151	0.913907754506932
HanXRQChr01g0018721	0.530393630987054	0.744666508144167	0.319165484746293	0.857991390385445
HanXRQChr01g0018761	1.07271472411191	0.951779377123717	1.60665788192019	0.580035525040612
HanXRQChr01g0018771	1.36885111124311	2.09066192634931	3.59339494430198	0.317493266813729
HanXRQChr01g0018791	-0.121839584183248	3.12814830020927	0.116599884636282	0.924215335560867
HanXRQChr01g0018861	0.0665994827689462	2.15595815807245	0.0218978403766874	0.974596409209371
HanXRQChr01g0018891	0.585941838312871	3.7877952982939	2.25374331905255	0.482538667688523
HanXRQChr01g0018901	1.6776786089436	3.04345083131772	8.15645385461995	0.072563519010382
HanXRQChr01g0018931	0.865063046026313	2.39920703430261	3.13345441381296	0.363238089944401
HanXRQChr01g0018941	-0.208855035523987	4.96541497299444	0.656227256805808	0.768869110173231
HanXRQChr01g0018951	0.769585169272386	2.06678573577033	3.89898353932813	0.287925014095099
HanXRQChr01g0018961	0.0278196913507135	3.12973920034104	0.00594880244910989	0.990928939001276
HanXRQChr01g0018971	-0.0207374536857135	2.94680575009312	0.00310283197008498	0.99599449831858
HanXRQChr01g0018981	-1.30313488667062	7.45300260087284	6.76303444356131	0.115340174017455
HanXRQChr01g0019001	0.268848167947865	3.54546596784646	0.556371400733255	0.790794714077595
HanXRQChr01g0019011	-0.0768426655172093	3.32723211625628	0.0798973927675415	0.940615543333456
HanXRQChr01g0019021	0.799712754707838	2.22429409899909	1.25396828669748	0.644370266498309
HanXRQChr01g0019031	2.03825394083934	3.83718397141196	1.38374199584143	0.622462375474707
HanXRQChr01g0019081	-0.579176009545184	3.9748376325527	4.98367784852332	0.204625231877012
HanXRQChr01g0019101	-0.0438306087378563	1.75998986455019	0.00383736931255285	0.994076537150431
HanXRQChr01g0019111	0.186477858757111	4.43436359241567	0.576070542685161	0.786607624194964
HanXRQChr01g0019121	0.371051550296007	4.10679253639516	1.59088828968444	0.58280330193
HanXRQChr01g0019141	-0.81157072133258	8.15574216587517	6.73682055921713	0.116468926307486
HanXRQChr01g0019231	1.28790849421152	4.95761303821322	2.804129563889	0.405683063117427
HanXRQChr01g0019291	-0.0391653844101739	2.89884867834422	0.0139138629617377	0.982629329449452
HanXRQChr01g0019301	0.191861556734669	5.11531392560496	0.646035146059996	0.770786892806619
HanXRQChr01g0019311	-0.296492455174021	4.04502789553081	0.749501931688179	0.747002228998455
HanXRQChr01g0019321	0.528199497627288	3.25843655997827	3.38860548532334	0.338006497033369
HanXRQChr01g0019341	1.04225160481574	2.6762429787408	4.22290258177587	0.26019520743661
HanXRQChr01g0019351	-0.193470847762216	5.81777851132772	0.703183068123031	0.758811296546562
HanXRQChr01g0019361	0.0237227060301473	4.44331682204906	0.00935791129823516	0.987388534682453
HanXRQChr01g0019371	-0.115241618659352	5.46616076125375	0.196300913289046	0.898846188521447
HanXRQChr01g0019381	-0.176227726542961	3.65580885427475	0.266233233305307	0.874393782492156
HanXRQChr01g0019401	0.0386733022246834	5.43216619461427	0.0190244842342517	0.976891153304497
HanXRQChr01g0019411	0.197981820916841	5.47795843955972	0.419401683339121	0.830634314322476
HanXRQChr01g0019421	-0.156867815910511	6.44214608877407	0.252291445943052	0.879403229138979
HanXRQChr01g0019431	1.76103631365089	0.623136229868742	2.7542077721746	0.41212081486287
HanXRQChr01g0019451	-0.13319245090245	3.21716055720285	0.0883002599915308	0.936697510528693
HanXRQChr01g0019471	0.608532652263429	1.16131414000432	0.596030067810874	0.781827373772446
HanXRQChr01g0019481	0.843326641724457	2.82147195937816	4.24584934044049	0.259061227471685
HanXRQChr01g0019491	0.201077341181534	1.79378847489211	0.058766154707433	0.952029793276895
HanXRQChr01g0019511	-0.0151966964425355	5.32195668987201	0.00145184122161268	0.999981107018597
HanXRQChr01g0019561	3.45742326791149	1.75468205490353	5.1651764078953	0.192114128366667
HanXRQChr01g0019581	1.28540075208702	2.97389955111896	9.69270486998956	0.0424605527604377
HanXRQChr01g0019601	0.316995743404248	1.7069256249021	0.23004200200109	0.887292785409532
HanXRQChr01g0019671	-0.338734415274161	6.96471644298836	0.873545681319694	0.721698963824347
HanXRQChr01g0019681	0.584259472057152	1.92079662641203	0.888843495579865	0.718008999638804
HanXRQChr01g0019691	-0.806473222546327	2.01165636446426	3.00637347734903	0.37972027424405
HanXRQChr01g0019701	-0.021928141217997	3.78925558934519	0.00529987536227949	0.991634884118751
HanXRQChr01g0019711	0.168277733076964	2.49360724053168	0.104135194329546	0.929087655522846
HanXRQChr01g0019721	0.340540459886509	1.94756584775037	0.535784276834176	0.796699841927919
HanXRQChr01g0019731	-0.153026960914026	2.20265316350441	0.109925262484294	0.926710744717717
HanXRQChr01g0019741	0.298973734948842	5.12788469978764	1.18827433158437	0.654166207576076
HanXRQChr01g0019761	0.59612407413528	1.8420503384219	1.04382021914786	0.684899177354447
HanXRQChr01g0019781	-0.0958452912480147	4.65783181148937	0.134699810361012	0.916088358074609
HanXRQChr01g0019791	0.483666582430063	2.97960109580485	1.28298362982395	0.638982099736958
HanXRQChr01g0019801	0.770582513865439	2.37718062235276	3.19079283670073	0.358355047370272
HanXRQChr01g0019821	1.35625845501328	5.21409547622471	19.1945823726778	0.00152885782255874
HanXRQChr01g0019921	-0.0274598750350245	4.33591076243596	0.00980370175459377	0.98682211944265
HanXRQChr01g0019971	0.265193055715965	4.8429579281058	0.731969084093529	0.751118113936826
HanXRQChr01g0019981	0.3142293473505	1.95848370990642	0.44785271450397	0.822563540481322
HanXRQChr01g0020021	0.778831682179894	4.24035372792246	4.94657680901728	0.207059205675421
HanXRQChr01g0020041	-0.0433095427401367	0.965580494741863	0.00577478595091208	0.991159213709794
HanXRQChr01g0020061	-0.184478444830394	2.14953610810012	0.0932385607611774	0.933874091982726
HanXRQChr01g0020081	-0.0791462717231777	2.20554892352573	0.0101219082196735	0.986500991183495
HanXRQChr01g0020411	-0.190439888873631	3.41027805665588	0.400581992715222	0.836470520193754
HanXRQChr01g0020421	0.387957405823471	5.35754687690169	1.34221875456032	0.629197632514878
HanXRQChr01g0020461	1.26894285418215	3.70284155151767	17.0943766126571	0.0032777338814096
HanXRQChr01g0020471	1.074602486435	4.41547273300712	3.19746264020478	0.357894627981372
HanXRQChr01g0020491	1.19201939281165	3.53624327686721	1.80177968069262	0.549311965794118
HanXRQChr01g0020511	0.250261158144701	4.32063143371392	0.80147958684165	0.736686128721511
HanXRQChr01g0020521	0.172588165626105	3.92660762328228	0.309059171792083	0.860395792755513
HanXRQChr01g0020531	0.189010672517395	4.01570011730977	0.474548126020419	0.815122406897403
HanXRQChr01g0020551	-0.283474659063926	4.06377294977563	1.02637831963483	0.688169456459832
HanXRQChr01g0020591	1.6330040538979	3.03649607614948	3.97909979078542	0.281192156662251
HanXRQChr01g0020601	0.037379666202386	3.84777341608174	0.0231479801097176	0.973622566095787
HanXRQChr01g0020611	-0.730112181352382	1.67474741318185	2.56630775879956	0.43706559687515
HanXRQChr01g0020621	0.686646062013774	2.38457602359817	2.08680034150625	0.506219639685941
HanXRQChr01g0020641	0.871508806475534	1.99336720983993	3.44815838258475	0.331982580434305
HanXRQChr01g0020651	-0.0530627089529915	4.72068126983948	0.0239070270177226	0.97288358615871
HanXRQChr01g0020661	0.486396878673097	4.21443123120986	3.18762141881314	0.358543819358792
HanXRQChr01g0020701	-0.0328227793850826	1.90255142951221	0.00625402512198248	0.990623873642349
HanXRQChr01g0020721	0.0842020790587358	2.74700159516099	0.0512503271536717	0.956865102520001
HanXRQChr01g0020751	0.00704427822797916	4.21734694676887	0.000814458373945559	0.999981107018597
HanXRQChr01g0020841	0.123231888642566	4.35014216079795	0.196468558734356	0.898846188521447
HanXRQChr01g0020851	-0.0454861879088545	3.53947853588171	0.0202895673628118	0.976001977103521
HanXRQChr01g0020861	-0.0263080654158249	3.52938087749227	0.0027060019503935	0.996948592467972
HanXRQChr01g0020911	0.451899271175824	2.69818522477524	1.02496081674675	0.688378324293973
HanXRQChr01g0020931	-0.579396823163358	0.804498020133711	0.594762284192196	0.782180024605383
HanXRQChr01g0020951	0.413209210417832	-0.0244216743300811	0.0478244279007125	0.958919612616813
HanXRQChr01g0020971	-0.135582906080921	3.21711286385698	0.164662635682832	0.907963683291396
HanXRQChr01g0020991	-0.663664500778362	2.82798313773255	1.70974628475565	0.56387643764148
HanXRQChr01g0021001	0.42802451723376	5.60492362699327	1.87923854212275	0.537896879434648
HanXRQChr01g0021051	0.26312892486658	1.31221824668474	0.12165620546057	0.922301909008404
HanXRQChr01g0021061	0.754372227507808	3.56890987875483	2.67878134939235	0.422221600552979
HanXRQChr01g0021081	1.26114669321249	2.59059822490766	3.60569684094257	0.316358497920166
HanXRQChr01g0021131	0.0639283900138051	4.28420495700605	0.0686159515865823	0.945902073026438
HanXRQChr01g0021151	0.27930085198102	3.83204745936053	1.04459565538403	0.684878258912037
HanXRQChr01g0021161	-0.459150063809493	3.99567254074702	2.50600592621092	0.446635240293416
HanXRQChr01g0021171	-0.689184904694605	2.43538982749182	2.4377082926658	0.455655935414491
HanXRQChr01g0021181	-0.539347972295916	3.76022616459821	2.73698150672643	0.414762036458081
HanXRQChr01g0021191	0.159534991165291	2.01697428084093	0.135404263646253	0.915775379881822
HanXRQChr01g0021211	-0.209668381446415	6.33400159489614	0.715871622266194	0.755928909299295
HanXRQChr01g0021221	0.761521432440125	1.17727406704406	1.64533441537835	0.574413698117587
HanXRQChr01g0021271	0.513575054119516	5.3969690652198	3.60960361059367	0.316253097402418
HanXRQChr01g0021311	-0.55786682332849	5.14455769419073	3.94655018285419	0.283930249409405
HanXRQChr01g0021351	0.281868438275467	5.72658994918236	0.180498777072319	0.90326970018878
HanXRQChr01g0021361	0.225269585150696	2.90164680047653	0.485000920268274	0.811903425500991
HanXRQChr01g0021381	0.180294517484925	4.44715950712259	0.399925409907854	0.836666761092755
HanXRQChr01g0021391	0.9356817236605	2.87563260749223	4.35476818863128	0.250165659295772
HanXRQChr01g0021401	0.0170418954035473	5.16692700199452	0.00397883746064931	0.993681780942446
HanXRQChr01g0021411	2.20953716910362	1.54847839736607	6.58974446404498	0.12227902556722
HanXRQChr01g0021421	-0.0880971285839318	2.83293840692774	0.0435651557878449	0.960188287919795
HanXRQChr01g0021461	0.0439039591780371	2.55103564172328	0.0111305282666105	0.985176584157636
HanXRQChr01g0021471	-0.174005729473273	2.63142152827665	0.255901919291199	0.87827479984393
HanXRQChr01g0021551	-1.5894373659344	3.98242603903382	0.669235884238729	0.765683779396582
HanXRQChr01g0021561	-2.13613236362636	5.06053611942066	0.978660744193592	0.697586771007914
HanXRQChr01g0021591	0.420168245166515	3.62203810566119	0.369260816549163	0.844474947776419
HanXRQChr01g0021601	0.105083805426667	4.95710185941783	0.185285989287382	0.902780718389713
HanXRQChr01g0021611	0.196918932874755	5.35098747891343	0.398186671377277	0.83729571779049
HanXRQChr01g0021631	0.208446368623625	2.16528028321363	0.197018400288933	0.898644757236924
HanXRQChr01g0021641	-0.178408308582736	1.67327033655759	0.11033914399087	0.926583176183417
HanXRQChr01g0021651	-0.350805630579111	3.7181173147034	1.48750589370751	0.601325757092644
HanXRQChr01g0021661	-0.702274943100126	3.39338950260997	5.46187439042599	0.175262611054684
HanXRQChr01g0021701	-0.401600437929037	4.65471527496752	1.47049817980063	0.604702709450318
HanXRQChr01g0021711	1.44550297197103	5.82293486666611	22.8655270387806	0.000356337017660812
HanXRQChr01g0021731	1.36546019269496	3.01865590325847	2.87349930493404	0.396697906915578
HanXRQChr01g0021761	-0.610633438539256	6.01538683882413	5.27787506680582	0.186499759951893
HanXRQChr01g0021791	0.559848207231785	4.20979931562729	4.92770778987663	0.207890677600373
HanXRQChr01g0021811	0.430330186634761	6.00648154961177	1.61630308205396	0.578965928854362
HanXRQChr01g0021821	-0.470108520142195	5.29947953548748	3.97220759574449	0.281932247415648
HanXRQChr01g0021831	-0.406948819766102	2.27705564480799	0.4907059803922	0.809690188643968
HanXRQChr01g0021841	0.282021564342161	4.12008104197858	0.959243473266405	0.702726721694925
HanXRQChr01g0021881	-0.136967052510376	2.77751588741923	0.109599994378632	0.926710744717717
HanXRQChr01g0021901	-0.250082523997531	4.19998789943313	0.826638204695436	0.732030883233082
HanXRQChr01g0021911	0.643008330126332	4.66531410108688	4.56786589076137	0.234088643945639
HanXRQChr01g0021931	3.77660919449528	5.39768191248212	17.1332481845988	0.00323317783053443
HanXRQChr01g0021941	0.201362925904532	2.63383680604985	0.184324300881039	0.902780718389713
HanXRQChr01g0021971	0.568557935030666	3.78905859998906	2.0597367278441e-07	0.999981107018597
HanXRQChr01g0021981	-0.386818882663352	6.78171097503851	1.67570333474246	0.568579362822671
HanXRQChr01g0021991	0.265242010486567	3.48842629331728	0.507287704967689	0.804864656080712
HanXRQChr01g0022001	-0.13922994202022	2.53686547972289	0.133374540452255	0.916425720416066
HanXRQChr01g0022011	-0.510397331828834	4.59878117318916	3.9624923384591	0.282902961351537
HanXRQChr01g0022031	0.298222097674199	2.31655954112727	0.375365979291769	0.842889782672113
HanXRQChr01g0022041	-0.0559804744027872	2.81489337917997	0.0152433195751831	0.981226678948622
HanXRQChr01g0022061	0.431725608106044	3.94069959176296	1.3290582344363	0.630916885649331
HanXRQChr01g0022111	-0.276025244524591	4.40157221473758	0.722557645703614	0.753533456752794
HanXRQChr01g0022131	-0.286910563316856	4.21626422373823	1.09484336323225	0.674615912932416
HanXRQChr01g0022141	0.926252377738674	1.80949027615728	5.10875691167232	0.195761805037444
HanXRQChr01g0022151	-0.360218552242697	8.98404550535643	0.857950277051643	0.724442892960952
HanXRQChr01g0022171	-0.106693162714262	4.2529698132923	0.144989394182643	0.914237604795092
HanXRQChr01g0022181	1.35797857988133	3.03666928459892	7.10250199947888	0.102705490317937
HanXRQChr01g0022191	0.126853769719008	3.7874707914283	0.171188351556557	0.905512849760036
HanXRQChr01g0022201	-0.203168177380374	6.21314423995213	0.560121964498175	0.789841897646013
HanXRQChr01g0022211	0.176487827183395	3.99334140212735	0.335805926172107	0.853287307567105
HanXRQChr01g0022221	-0.196017153218245	2.23547980706396	0.0181400823643791	0.977899277937428
HanXRQChr01g0022231	-0.919221984814492	1.85080702327715	2.34838810435929	0.467606014952632
HanXRQChr01g0022241	-1.15320894107759	2.96458661000667	3.04306257726348	0.37500456647956
HanXRQChr01g0022261	-0.934859792019767	3.7342183233565	1.2631798755733	0.642607228063719
HanXRQChr01g0022271	0.361125572956033	2.64292247793732	1.02785792107112	0.687863345653236
HanXRQChr01g0022331	-0.966497585634812	0.769062346047664	2.20976143034709	0.488719973553879
HanXRQChr01g0022341	-0.150492605294723	2.79040567597042	0.200566527573712	0.897559493421446
HanXRQChr01g0022371	-0.185029687101884	4.22867324374358	0.357548519662777	0.847456312216227
HanXRQChr01g0022431	0.147422065920332	3.97145576128792	0.187889790465445	0.90192495898421
HanXRQChr01g0022441	-0.230652923028655	4.14833534718533	0.319833233120942	0.857813401080139
HanXRQChr01g0022451	0.257580419731402	1.76566386168131	0.231494811302682	0.887148391401916
HanXRQChr01g0022461	-0.425174891180406	5.13487670874917	2.13432573218015	0.498577857830415
HanXRQChr01g0022471	0.135555489229997	3.55380727152551	0.13950584205882	0.914500784043824
HanXRQChr01g0022491	-1.45796440689754	4.52941603392183	2.90959036759595	0.392282129859883
HanXRQChr01g0022501	-0.158627609173452	4.04031240807799	0.124936324164029	0.920217960435012
HanXRQChr01g0022541	-0.486122539729335	3.35111936267377	1.16771931633655	0.658016166168949
HanXRQChr01g0022561	2.27353036057285	0.752365230927457	9.3304475222877	0.048416942246189
HanXRQChr01g0022571	-0.691139355757212	1.31038716408558	1.77838078031639	0.553148295372823
HanXRQChr01g0022611	-0.230230127988935	3.10202240236208	0.330674250506582	0.854636361979313
HanXRQChr01g0022631	0.202983838991799	2.96961415654463	0.261461523960206	0.875827999172749
HanXRQChr01g0022661	-0.0200882064644475	2.97614996064119	0.00446350507442306	0.993023801092761
HanXRQChr01g0022691	-0.464766790872452	2.54993428495187	1.3095766567312	0.634949307207375
HanXRQChr01g0022701	1.5558974402879	3.77944536617167	2.60987857234071	0.431941522121088
HanXRQChr01g0022721	0.203615710071915	4.80466118754371	0.0985214976648763	0.931462977757862
HanXRQChr01g0022731	1.04646168912036	1.84561144626404	4.51134322495764	0.238474690022213
HanXRQChr01g0022741	-0.718992454952911	1.57573393070414	1.31282414830794	0.634548463850276
HanXRQChr01g0022771	1.67644077528772	1.70211237273435	10.5534706467872	0.0312445995401637
HanXRQChr01g0022881	-0.393533166485404	3.36811331979041	0.668000528905324	0.766040533903339
HanXRQChr01g0022901	-0.786232661095444	4.34382888854062	6.51815161121413	0.125116644035891
HanXRQChr01g0022911	1.473584769119	1.17488789033019	7.24360657290812	0.0980017173656388
HanXRQChr01g0022921	0.384306747087464	7.45919365949171	1.26714817418899	0.641739254625725
HanXRQChr01g0022951	-0.104361679919086	3.35047187331336	0.113569119431348	0.925551641408904
HanXRQChr01g0022981	-0.0937644955215161	3.86257189810371	0.0882034648203458	0.936697510528693
HanXRQChr01g0022991	1.05671228525753	3.2982444067583	2.61243678346543	0.431550517300792
HanXRQChr01g0023011	-0.0670450607324204	3.52448051179349	0.0426731577279043	0.960770996094713
HanXRQChr01g0023021	0.581586663458038	6.13028362921717	2.63297077863737	0.428947007312803
HanXRQChr01g0023041	0.220553219098467	7.3296972423001	0.468480431722389	0.816873220656318
HanXRQChr01g0023051	0.415096739003727	1.8578351586947	1.05100985826268	0.683621460011616
HanXRQChr01g0023061	0.36497266189567	6.04916506658836	1.21374186835753	0.650843599954628
HanXRQChr01g0023081	-0.497683473708018	2.29478266638758	1.71570635747049	0.563066425201221
HanXRQChr01g0023091	0.547357345329336	2.70812189774336	1.58727973016757	0.583485841746547
HanXRQChr01g0023121	1.68116451480497	0.823617015005736	6.1055979745827	0.141245420142649
HanXRQChr01g0023161	0.346446721204501	1.43226330313541	0.165249083946028	0.907634180247567
HanXRQChr01g0023201	0.104933276237094	2.9941959669595	0.0660659946247426	0.946994892287184
HanXRQChr01g0023221	0.394328019368741	2.76661088022958	1.56534972117062	0.586928249487403
HanXRQChr01g0023231	-0.460281910483996	3.1213526194414	1.98100989945375	0.523361899565669
HanXRQChr01g0023241	-0.494283831312918	1.38530417637031	0.600470830315019	0.780404751072682
HanXRQChr01g0023271	-0.0531729908688236	7.4054588205322	0.0345086489498536	0.966157111719873
HanXRQChr01g0023281	0.757174027244147	3.56002694403496	5.07490086929692	0.197601962776709
HanXRQChr01g0023291	-0.0735833475269957	3.52370528791442	0.0503111259777089	0.957418009178458
HanXRQChr01g0023301	0.0164645054202677	2.46655652576577	0.00123477317787479	0.999981107018597
HanXRQChr01g0023311	0.792659751263496	2.07035408721733	2.86815114982041	0.397312472466267
HanXRQChr01g0023321	-0.333851694730303	3.65330040805689	0.355332492077835	0.848134112062899
HanXRQChr01g0023331	0.542109238824224	6.43559637428655	4.18265863877909	0.262989203512106
HanXRQChr01g0023341	-0.48031371060227	4.43550988280918	1.64164122878703	0.57502622815216
HanXRQChr01g0023351	0.0464955139098314	2.97847202115465	0.0108740185215046	0.985559535718713
HanXRQChr01g0023361	0.299385978535202	1.22953187580759	0.17091373162922	0.905560408637178
HanXRQChr01g0023371	0.142990897623066	3.58309630205066	0.201642857365258	0.897156774924035
HanXRQChr01g0023391	0.173362497999127	5.03838201642185	0.583632874665534	0.784927251314119
HanXRQChr01g0023401	-0.15190151079265	4.71954977571027	0.378929531167322	0.842344719201634
HanXRQChr01g0023411	-0.874764338772815	1.78891076904394	1.49891496533054	0.599355660765332
HanXRQChr01g0023421	-0.0487888454453419	5.28546956384572	0.0365894879658342	0.964299174541437
HanXRQChr01g0023431	0.32580205607737	2.16826892508364	0.177841913805951	0.903369063837792
HanXRQChr01g0023451	0.856438499056471	3.06482352241414	1.37955929224483	0.623183411587747
HanXRQChr01g0023471	1.06993275110341	0.989302758622112	1.88810276224087	0.536328175780755
HanXRQChr01g0023481	-0.626285765534778	2.79345459882804	1.98458342427019	0.522878147980678
HanXRQChr01g0023521	0.38202137173455	4.71678206778606	2.05429841524237	0.512136527460551
HanXRQChr01g0023561	-0.0608788721991352	3.46737449299224	0.0423264695423846	0.960904553569907
HanXRQChr01g0023571	0.0873961310505529	4.32411662809417	0.0964352583788646	0.932390778272267
HanXRQChr01g0023591	-0.0963983745252313	5.69723213729794	0.164705227713116	0.907963683291396
HanXRQChr01g0023601	0.686386596300874	1.16289003894095	0.972766076176857	0.699061275163957
HanXRQChr01g0023631	-0.26642860647498	4.84629855508329	1.43633016683888	0.610983015542739
HanXRQChr01g0023641	-0.684171983219502	6.00198758662497	4.21979387487629	0.260252789567649
HanXRQChr01g0023651	0.65797578618404	4.22439148491024	3.1549215610015	0.361022240359153
HanXRQChr01g0023671	-0.540636859837204	4.40407414660226	1.91190861980787	0.533469863389844
HanXRQChr01g0023731	-0.542014868627267	1.85288903326978	1.20316645300843	0.651750659894714
HanXRQChr01g0023771	-0.753312839083436	6.21472463810272	1.59950166076419	0.581149627366545
HanXRQChr01g0023781	-0.519676800688895	2.5745198250389	1.61582408071975	0.57897615152568
HanXRQChr01g0023811	-0.583420712218174	1.82486002193072	1.40680453916802	0.617731314675636
HanXRQChr01g0023821	-0.0534929752892988	4.76855952050593	0.0292432695028122	0.970087987861729
HanXRQChr01g0023841	0.363610190080004	7.01046135009694	1.07792461952871	0.678068063138213
HanXRQChr01g0023891	0.100278040954077	4.42709558189539	0.0919258215971537	0.934664602960601
HanXRQChr01g0023901	-0.174410754730725	3.49384917724673	0.331766041277113	0.854458620129928
HanXRQChr01g0023921	-0.683339116637309	4.66206030403265	1.51258671436165	0.596376567528533
HanXRQChr01g0023931	0.1525311023473	4.15978954712545	0.285399881551673	0.868165142474371
HanXRQChr01g0023951	0.300683812782871	5.44239584367986	1.03114461202513	0.687126116575325
HanXRQChr01g0023971	-0.0920693110723812	2.95544525584861	0.0748934102778662	0.943228389071696
HanXRQChr01g0023981	0.0610838822071159	2.4258220584686	0.0159528242799469	0.980669306835954
HanXRQChr01g0024031	-0.0129443806134702	4.59641238369901	0.00268850991294833	0.996948592467972
HanXRQChr01g0024041	0.358777096546401	2.85923828715382	0.994149256294866	0.694934620571755
HanXRQChr01g0024051	0.29792002323049	3.05631587853447	1.02439869122187	0.688412977398967
HanXRQChr01g0024061	0.519345004372574	1.7230465533216	0.352914056897621	0.848808007359304
HanXRQChr01g0024071	-0.210462603342063	4.6997441047338	0.458276655924868	0.820079835738039
HanXRQChr01g0024081	-0.325581378304494	3.78338207920374	0.591768251961305	0.782649972438655
HanXRQChr01g0024091	0.520594961145337	2.05519524556252	1.2357665477232	0.647110722931093
HanXRQChr01g0024101	0.652460195008237	1.87108901837465	2.18609579520015	0.490989609668966
HanXRQChr01g0024121	-1.54843561076898	3.09615167265036	11.6449275192989	0.0214419876083883
HanXRQChr01g0024131	0.847267872622902	1.22073497926978	2.20944366922289	0.488719973553879
HanXRQChr01g0024141	1.56303052000458	1.74705466509088	2.61987074959866	0.430691830137558
HanXRQChr01g0024151	-0.840895048156676	1.06015585727228	2.61863466152283	0.43083200825758
HanXRQChr01g0024201	0.513623809558897	3.36295626229767	1.6166716538111	0.578938986080165
HanXRQChr01g0024251	-0.0692082123200455	4.72200071626838	0.0754741915120771	0.942929341307196
HanXRQChr01g0024451	-0.633175540416903	3.99102686311364	2.15281865042119	0.49634179070551
HanXRQChr01g0024471	3.43937447177165	1.2729464371447	6.13237349146863	0.140178036881617
HanXRQChr01g0024491	1.21134984453698	3.723486522538	15.5584640752992	0.0055381761879922
HanXRQChr01g0024501	0.403589288853924	2.53116529895418	0.482405579008701	0.812959641372173
HanXRQChr01g0024511	-0.118119527638843	3.70445706397481	0.158187676589517	0.9100369233195
HanXRQChr01g0024531	-0.427234250626248	5.40295054570338	1.36935207741698	0.625105362166077
HanXRQChr01g0024541	0.115405077524644	4.19632376980639	0.172133644510439	0.905425198967251
HanXRQChr01g0024561	-0.251186790191333	4.60520581085267	0.475173558777639	0.814995522591449
HanXRQChr01g0024571	0.351460988730132	2.92854038774196	0.981267041434031	0.697245422325415
HanXRQChr01g0024581	0.865448108893423	1.5757115531389	1.62743334178944	0.576784179138223
HanXRQChr01g0024591	0.263903711450073	4.7159156094223	0.244653544371161	0.882035215130612
HanXRQChr01g0024621	0.549320908533859	0.285064533352668	0.281378772623214	0.869229586977886
HanXRQChr01g0024641	0.144361600306156	1.92265373824103	0.0579791109079997	0.952155262334191
HanXRQChr01g0024671	3.10880684012297	1.75112481392985	3.66637871603455	0.310729050965383
HanXRQChr01g0024681	-1.38195819136634	0.611909661494611	0.944049575002005	0.706452353705476
HanXRQChr01g0024691	0.55641419733243	2.74624783580134	0.67453695098054	0.764684996548958
HanXRQChr01g0024721	0.161487658240793	5.49657759161371	0.29831874543942	0.864071702968991
HanXRQChr01g0024731	-0.17047690623738	5.60193925747195	0.546264663678259	0.7933630111542
HanXRQChr01g0024751	0.202234697201471	5.75029876225137	0.514388455096281	0.803259571349045
HanXRQChr01g0024771	0.0126486597106565	3.31268015386998	0.00167989946758418	0.999641507735693
HanXRQChr01g0024791	-3.47079412123651	5.39953466271451	17.5113601218146	0.00281614878326083
HanXRQChr01g0024801	-0.614279049238081	5.78038683709986	2.96468601393099	0.385255512223756
HanXRQChr01g0024821	-1.59262286399323	4.75180531191388	7.54707824905246	0.088313207805217
HanXRQChr01g0024851	1.57506671095536	1.53464721845034	4.56568459600512	0.234211930257988
HanXRQChr01g0024861	0.0632715538686038	4.87209999309435	0.0616866766440327	0.949937672336956
HanXRQChr01g0024871	-0.354144226544308	3.84226086602968	1.33613416761342	0.630109489691954
HanXRQChr01g0024901	0.189290363661538	4.44871498501488	0.477095799441373	0.814639827584288
HanXRQChr01g0024911	-0.246422482930946	4.05442971008217	0.790542226167892	0.738488356684411
HanXRQChr01g0024981	1.62470509890173	3.0808173673954	6.65543346867119	0.119469782144939
HanXRQChr01g0025021	-0.267533960582729	3.74421006322083	0.405831123211501	0.834896653859279
HanXRQChr01g0025031	-1.23438853898682	1.90217018726917	4.16599280711918	0.264149467261857
HanXRQChr01g0025041	0.00397296337905336	6.86894456632702	0.000182529385935659	0.999981107018597
HanXRQChr01g0025051	-0.135834435497828	3.0022727627796	0.120176456772988	0.922910744775243
HanXRQChr01g0025091	0.800357174365473	2.31643542501488	4.11251463169783	0.268315295182454
HanXRQChr01g0025101	-0.382191316886546	3.2473966405771	0.753316098779926	0.746526493080348
HanXRQChr01g0025121	-0.117217006891725	2.41656934213467	0.0367257306367303	0.964231429841986
HanXRQChr01g0025141	0.196489186172101	2.43121876000547	0.321852337285134	0.857080226781582
HanXRQChr01g0025151	0.058669120550005	4.8462084803969	0.033440931400782	0.967036943843632
HanXRQChr01g0025171	0.0239716348103044	6.13520369728702	0.00156728936811668	0.999825911556157
HanXRQChr01g0025221	-0.269194646528004	4.02193200896762	0.884441192786412	0.718525983601395
HanXRQChr01g0025241	-0.738199779988565	6.38317262529519	1.71911057861796	0.562780082489453
HanXRQChr01g0025251	1.96444511724026	0.832515284536925	5.28854714421604	0.185889795776961
HanXRQChr01g0025261	-0.310509263915581	2.81583854353145	0.56308133674475	0.788828641816659
HanXRQChr01g0025271	-0.176989927852482	2.785421666184	0.26777244124333	0.873969000622813
HanXRQChr01g0025301	0.351672466469917	4.55201926662933	1.27113665656081	0.640965217852532
HanXRQChr01g0025311	0.00844843417779941	2.2275877152195	0.000537109340378095	0.999981107018597
HanXRQChr01g0025341	-0.157783403411826	3.20247609674235	0.172411248645367	0.905307155300439
HanXRQChr01g0025371	1.57298573079399	2.14718611806988	7.36719022194779	0.093785270591141
HanXRQChr01g0025391	-0.113570176291719	4.46173769624045	0.14352212694361	0.914500784043824
HanXRQChr01g0025491	-0.00508613073914568	5.12051788287109	0.000219576057087778	0.999981107018597
HanXRQChr01g0025541	-0.112523497613169	5.45501434115616	0.121213165523834	0.92252880351032
HanXRQChr01g0025561	0.0238939230761631	3.66045879146708	0.00779604864411843	0.989149786414793
HanXRQChr01g0025601	-0.667880597275657	2.04805379156647	1.48992472615457	0.600846385747056
HanXRQChr01g0025611	0.528192383553529	1.33539512660985	0.4636490487751	0.818180801490243
HanXRQChr01g0025631	-0.397312178979923	4.92972378157268	2.08277113794561	0.507061448971059
HanXRQChr01g0025641	1.48221058805947	2.51626978100453	9.63435680866584	0.0433026501784956
HanXRQChr01g0025661	-2.43351944257894	1.67788110695036	6.55370239152156	0.123567886297644
HanXRQChr01g0025681	0.217503489631238	3.62899098067898	0.394863783696613	0.837992427265766
HanXRQChr01g0025691	-0.713904946282594	4.65761058736705	3.56951866266519	0.319397739606754
HanXRQChr01g0025711	-0.0863436822891327	4.04066375111153	0.0357540551155822	0.965098650884983
HanXRQChr01g0025721	-0.232289834512443	3.76029517023914	0.241930516568138	0.882736911684051
HanXRQChr01g0025741	0.146443418027635	1.90608519386013	0.0881722559008953	0.936697510528693
HanXRQChr01g0025761	-0.0970523172525508	4.39756252488854	0.159881474402226	0.909660776385221
HanXRQChr01g0025791	0.352680995972688	5.09117463324289	1.09165187038898	0.675253740615976
HanXRQChr01g0025821	0.404825893605275	2.52827914535864	1.29451512669575	0.637583896132701
HanXRQChr01g0025961	0.298142638804901	2.88022738855421	0.332502894051779	0.854458620129928
HanXRQChr01g0026051	-0.385453519857454	0.906463631280017	0.371245260051746	0.843907167881603
HanXRQChr01g0026131	2.33120962919082	5.00008993454868	10.7039241948202	0.0299665098190584
HanXRQChr01g0026141	0.640428918808538	1.07717308710054	1.02442774711059	0.688412977398967
HanXRQChr01g0026151	1.49922182790571	5.03289840534459	18.5548098483777	0.00194946927844902
HanXRQChr01g0026181	-0.463017760861238	4.69520376470546	2.20801481926119	0.488719973553879
HanXRQChr01g0026201	0.0405605963784341	1.42751627147515	0.00785812545848419	0.989149786414793
HanXRQChr01g0026211	0.339692738732794	2.29541854575036	0.645877520430129	0.770838799579095
HanXRQChr01g0026221	-0.78848535346698	1.41694350652344	1.75347254477269	0.556979398812588
HanXRQChr01g0026281	-0.739200606009253	6.59573088756003	3.08235770075168	0.370352462549394
HanXRQChr01g0026291	-0.630745623803818	4.54931506493035	6.07292304053819	0.142808558758835
HanXRQChr01g0026301	0.0375437828673949	2.44843564055171	0.0113540027124484	0.985167109179447
HanXRQChr01g0026311	0.145224965344189	4.27684986302901	0.194794096492471	0.899004598883488
HanXRQChr01g0026321	0.361761510164633	3.51106024456517	1.31330558144032	0.634446652824515
HanXRQChr01g0026331	-0.623472053185815	3.04413473357096	1.20544293380954	0.651695283878377
HanXRQChr01g0026341	1.03541835188932	3.43101460780162	5.89655406317263	0.1512506995978
HanXRQChr01g0026351	1.20141133963828	5.53524227818675	11.050900199996	0.026601045683666
HanXRQChr01g0026371	3.40670933694342	1.98256991013489	11.2502248048074	0.0247910226671067
HanXRQChr01g0026391	0.21667606714622	1.13782908250115	0.0803904613474771	0.940397211847927
HanXRQChr01g0026421	-0.693674039296843	3.0865610552118	1.33289708700385	0.63038603981892
HanXRQChr01g0026431	0.268942632989226	3.46034524145143	0.578482861783169	0.7860536452522
HanXRQChr01g0026441	0.19606244550061	4.61840136634788	0.616946182703249	0.776324365696463
HanXRQChr01g0026481	0.878472406388811	7.0142628085692	2.60818324802894	0.432003336041939
HanXRQChr01g0026491	0.269136681237968	0.924774167493852	0.198481511609418	0.897994637511415
HanXRQChr01g0026501	0.237659310217639	3.41155588408663	0.621860658337814	0.775441307839743
HanXRQChr01g0026511	-0.294246265896732	3.28903314115711	0.412660851065665	0.832612312929072
HanXRQChr01g0026521	-0.169887604000827	1.44989873026743	0.0763455111388236	0.942521383381126
HanXRQChr01g0026541	-1.09130669827322	2.97303723759344	6.43354842428816	0.127686590947489
HanXRQChr01g0026571	-0.155924591192847	5.46768173603598	0.451464929363807	0.821846169153685
HanXRQChr01g0026601	0.568087644929361	1.62308047376996	1.27053030076736	0.641078360983339
HanXRQChr01g0026611	-0.0803209750451407	3.266555735283	0.0645405830346295	0.947868915438521
HanXRQChr01g0026621	0.687438255901114	3.80059452635828	2.55507121267268	0.438958839373663
HanXRQChr01g0026631	0.213254094206941	4.35194994270712	0.709064382304337	0.757383287212643
HanXRQChr01g0026641	0.252719808120883	6.28014636345215	0.669299048372371	0.765683779396582
HanXRQChr01g0026671	-0.0107743044816443	3.31543119755621	0.00108562110573907	0.999981107018597
HanXRQChr01g0026741	-0.133433258801124	4.95219592008408	0.295267406381196	0.864794421716884
HanXRQChr01g0026751	-1.50975636540637	0.679769457988402	1.83292771040172	0.544328964082635
HanXRQChr01g0026781	0.400092124252724	6.23938716443419	1.80260321430946	0.549311965794118
HanXRQChr01g0026791	-0.295736752109382	3.36967980177693	0.432670914309533	0.826852289316313
HanXRQChr01g0026921	-0.247315168170837	5.05144378722403	1.25372551780812	0.644370266498309
HanXRQChr01g0026931	-0.724937702170495	3.71521758752162	5.17202730866898	0.191592172226597
HanXRQChr01g0026941	-0.245873393934737	3.22823213990652	0.631221847369575	0.77393870699024
HanXRQChr01g0026961	0.45731563818644	7.28093536342333	2.27855055313514	0.478429688382886
HanXRQChr01g0027011	-0.0472188505938536	2.11216767603476	0.0115531634090784	0.98504211968368
HanXRQChr01g0027021	0.245181254685928	4.18976267549204	0.499473533620046	0.806929690516734
HanXRQChr01g0027101	0.379922843942381	5.40095241350477	1.92033087963395	0.531994615285102
HanXRQChr01g0027111	0.954192179485861	0.478814010285443	0.888140276050338	0.718150462758242
HanXRQChr01g0027181	1.22251589542419	3.2349073175473	5.42005978556139	0.177804312563517
HanXRQChr01g0027201	-0.0208168444143872	4.75533313793596	0.00602877703204108	0.990864774725736
HanXRQChr01g0027231	2.90424325978551	3.06142364259751	2.58321870452324	0.434760331268472
HanXRQChr01g0027261	0.568212967764841	1.74144317457712	1.62669075601735	0.57683080284721
HanXRQChr01g0027291	0.975843928981669	3.48467809652645	3.4218852801694	0.334412791288055
HanXRQChr01g0027331	-0.155340906195147	5.76988872114674	0.209662987696726	0.895198323281132
HanXRQChr01g0027351	-0.0623608766251575	7.3117870061386	0.0580582168242016	0.952155262334191
HanXRQChr01g0027371	1.703047426119	5.37077090712952	22.8900571555196	0.000354861513981699
HanXRQChr01g0027381	-0.0858956997190907	3.77675287133704	0.123876601462511	0.92071190324474
HanXRQChr01g0027391	0.207800755515064	4.70175465806587	0.215087976240229	0.89311503209291
HanXRQChr01g0027411	-0.0486881800099375	3.7732281002071	0.019739296233702	0.976371688718438
HanXRQChr01g0027421	0.336926274940274	3.00152187526009	0.92128231571356	0.711085137949208
HanXRQChr01g0027441	-0.0203243135081039	2.74250563656189	0.00197867244169725	0.998954415571843
HanXRQChr01g0027461	0.198722871955755	2.9247322855679	0.227936995867568	0.888129754451966
HanXRQChr01g0027511	-0.576325479565399	3.59266951786026	2.22370042665	0.486904894909513
HanXRQChr01g0027521	0.343904826932284	3.17108583367419	1.02181517231241	0.688831579562077
HanXRQChr01g0027531	-0.128173803398261	2.73160563662612	0.114069098780394	0.925444298141553
HanXRQChr01g0027561	-0.870345374560244	2.71449298882826	5.23417409080592	0.188864101593571
HanXRQChr01g0027571	0.473156135436928	2.6176989064226	1.51661487750875	0.595438593563595
HanXRQChr01g0027591	0.307274797134489	2.49856214715564	0.338633113066445	0.852799108471574
HanXRQChr01g0027601	0.247444579942096	3.93456780857377	0.638234748589555	0.772468441467811
HanXRQChr01g0027611	-0.146548886955326	1.87737237660282	0.105527824194674	0.928104840117523
HanXRQChr01g0027621	-0.478227593507243	8.14525661464518	2.09328215998351	0.505403748755382
HanXRQChr01g0027631	-0.155071206102429	2.54936952393665	0.129406182668942	0.918440048232003
HanXRQChr01g0027651	1.89306187053958	2.54656409706822	10.2362626974749	0.0352048059725313
HanXRQChr01g0027671	0.501616277714179	5.13515925177043	3.78976778620625	0.298332815643486
HanXRQChr01g0027681	-0.456295031963416	5.03234121460931	3.58634965202814	0.318061816232254
HanXRQChr01g0027691	-0.482806058065066	3.10001185045165	2.19194854704098	0.490302254766839
HanXRQChr01g0027731	0.386662180504055	1.55684004646486	0.352154402638639	0.848981267535445
HanXRQChr01g0027751	-0.696014931038999	4.44976220833902	5.29224278475098	0.185790640848769
HanXRQChr01g0027761	0.877940530996337	6.09324520472132	2.42058889420573	0.457311732819324
HanXRQChr01g0027781	-0.228289377697938	1.12330935068523	0.164240972946153	0.908209201814602
HanXRQChr01g0027821	-0.990803337991306	2.36207251011467	2.09920385414322	0.504193701188773
HanXRQChr01g0027831	-0.447452069158161	4.46480849790723	2.48297739811098	0.449558509349509
HanXRQChr01g0027871	-0.576521304124737	2.15687111763196	1.67669025678964	0.568262057731577
HanXRQChr01g0027881	0.11473378122678	3.56372656666412	0.11493203522412	0.924817776097423
HanXRQChr01g0027901	-0.147539996255674	3.79658760825642	0.309388741178213	0.860395792755513
HanXRQChr01g0027911	0.03417746250171	5.29053891392884	0.0156387607857624	0.980970753101624
HanXRQChr01g0027921	0.0288791247129958	2.33038031864883	0.00458444410115444	0.993023801092761
HanXRQChr01g0027931	0.114760772920697	5.2990932510306	0.195523486997988	0.898879231921354
HanXRQChr01g0027941	-0.865732416105136	3.09192414497179	4.61939442174989	0.230339189690113
HanXRQChr01g0027951	-0.360167439863741	3.70989199122736	0.939910538538861	0.707321220528315
HanXRQChr01g0027981	-0.3779319151496	6.2515676002234	1.91049799949008	0.533469863389844
HanXRQChr01g0028001	-2.10063922344515	1.61244390767982	2.15231295165447	0.496378330548992
HanXRQChr01g0028021	-0.173718425695344	4.4750816505966	0.218053507088555	0.891762200088789
HanXRQChr01g0028031	-0.569959965139917	4.37063005670835	2.45010664193734	0.453895953633918
HanXRQChr01g0028061	2.6847887744711	2.99089666227624	7.97151767565449	0.0768623313227762
HanXRQChr01g0028081	-0.159610930266386	3.03232593573868	0.174380290714108	0.904566642472678
HanXRQChr01g0028101	0.565914075777326	6.53178335455548	3.2244253729027	0.354926002901591
HanXRQChr01g0028131	-0.247947090285376	6.61652360723445	0.404322530636641	0.835264936568867
HanXRQChr01g0028141	-0.391910094878839	3.90136054727163	1.94460715661353	0.528460569267311
HanXRQChr01g0028181	2.57460308490086	2.48864329341956	7.16640890364719	0.10036634859553
HanXRQChr01g0028201	-0.18988514505988	3.50146067205387	0.158292661584602	0.9100369233195
HanXRQChr01g0028241	0.326626449589642	5.70465670328179	1.05569110253978	0.682623211868087
HanXRQChr01g0028251	0.461201060581087	3.110898247693	1.59873781851025	0.581273639459021
HanXRQChr01g0028261	0.326932183197883	1.94173301762697	0.51221525353518	0.804098087779724
HanXRQChr01g0028271	0.195167880148372	4.59588107971248	0.638929615523351	0.772318804959781
HanXRQChr01g0028281	-0.452756552916673	1.02221952878808	0.61915825203117	0.775955739601374
HanXRQChr01g0028291	-0.108269100252775	0.636373419700266	0.0198861418312193	0.976364127116155
HanXRQChr01g0028321	0.412361706481896	3.79030252244441	1.08858722315124	0.675936055355647
HanXRQChr01g0028331	-0.00578592091613652	2.14314016946399	0.000160499776582945	0.999981107018597
HanXRQChr01g0028371	-0.279734063842594	3.91992016076573	0.690131420841594	0.760490494872697
HanXRQChr01g0028391	0.532996014404275	2.02346289088052	1.95068418370544	0.527663403071451
HanXRQChr01g0028401	0.0425665383793318	2.18166635728934	0.00686630432800595	0.990228539710065
HanXRQChr01g0028411	0.937517118892857	3.28603021967208	2.40202352766574	0.459800355350332
HanXRQChr01g0028421	-0.0846518950138319	4.50853492305335	0.0573464561057966	0.952395069500925
HanXRQChr01g0028431	-0.58534209514917	0.42808873906352	3.70410595307291e-07	0.999981107018597
HanXRQChr01g0028511	0.0187183092353701	3.71838859012809	0.00458047503142289	0.993023801092761
HanXRQChr01g0028531	0.0214534191306403	4.362395926506	0.0083255192727314	0.988504754787177
HanXRQChr01g0028541	0.340537812722814	5.37112919952956	1.54212983461917	0.590542090839749
HanXRQChr01g0028571	1.44385986876153	5.35895676743863	7.44449824761707	0.0913535275386621
HanXRQChr01g0028581	-0.365919485383856	4.61601199227121	2.20407171494625	0.489024163027463
HanXRQChr01g0028601	-1.0099096300742	2.78533173213024	6.33494403701798	0.130699548285318
HanXRQChr01g0028621	0.371510628658037	4.28966306993626	1.16110340148669	0.659342082190664
HanXRQChr01g0028641	-1.149289929962	2.74885778771261	7.29598301657892	0.0963287619419156
HanXRQChr01g0028651	-0.0319637400797516	3.87738686762724	0.0119856310320401	0.984577946927051
HanXRQChr01g0028661	0.995632054868374	6.86283822781347	3.2093839737693	0.356851481036011
HanXRQChr01g0028671	0.73804690922259	6.42321145646918	1.80013878557358	0.549559633499215
HanXRQChr01g0028681	-0.167926701315118	6.66582946651893	0.358091673757573	0.847456312216227
HanXRQChr01g0028771	-0.349820913506804	3.85692580904452	1.2512699408784	0.644409770412307
HanXRQChr01g0028801	-0.205882583902291	3.89564791316478	0.481178881550314	0.813376003243395
HanXRQChr01g0028811	0.217691752760114	4.6343974635719	0.43942354785666	0.825678146485145
HanXRQChr01g0028831	0.297133490423719	3.23763795889775	0.698650995584885	0.75932464220374
HanXRQChr01g0028841	-0.119152787110394	4.80122131343403	0.191931573402417	0.900266710427744
HanXRQChr01g0028881	-0.0537720879067112	4.3449994101658	0.0427294883937988	0.960770996094713
HanXRQChr01g0028891	1.93710854777607	5.98062858285952	12.0156131645294	0.0188117392453854
HanXRQChr01g0028901	0.22809330292133	4.23908287907442	0.500319124838888	0.806640211870991
HanXRQChr01g0028911	-0.488943332556856	6.07341822746117	3.12143003265497	0.365103463145311
HanXRQChr01g0028981	-0.827938018048359	3.46735887180091	1.27877555256727	0.6398685395592
HanXRQChr01g0028991	0.110441027276655	3.24952258082713	0.0703670473057194	0.945293247062219
HanXRQChr01g0029001	-0.347150885864513	2.2204761070833	0.539957918966699	0.795529775347699
HanXRQChr01g0029051	-0.107660654669788	3.33338648776932	0.148449657789226	0.913469771910705
HanXRQChr01g0029081	0.409690073979731	3.26577459080365	2.26567409596016	0.48056410442798
HanXRQChr01g0029091	-0.0571617420737938	1.35240099343275	0.00743025861060964	0.989338223758376
HanXRQChr01g0029131	-0.109332789148384	1.66367343486745	0.0465260399509049	0.959632597114566
HanXRQChr01g0029141	0.0620406052779143	4.68458999842719	0.0682197948477641	0.946021738570534
HanXRQChr01g0029161	-0.297942096941347	1.89324370409914	0.504085445367023	0.80595627722771
HanXRQChr01g0029171	-0.113496270562535	2.16498005757912	0.075275937596496	0.942951540993101
HanXRQChr01g0029191	0.574277311016527	3.91360987405731	2.79146667156869	0.40765030678654
HanXRQChr01g0029201	0.652450936672261	2.84620279568015	3.31290993198843	0.346201307790933
HanXRQChr01g0029211	-0.0873969687621677	3.62268403279769	0.0460217943257408	0.95978211352514
HanXRQChr01g0029221	0.392947827437421	2.24583974864961	0.84553495517839	0.727423946323018
HanXRQChr01g0029231	-0.131189728085611	2.01108605327857	0.0903341578813448	0.935262956372533
HanXRQChr01g0029241	0.0608816025368754	3.16938374169276	0.0400739591345918	0.962369080708447
HanXRQChr01g0029261	2.24130629335089	0.92016642120716	2.43577112791533	0.455833413353059
HanXRQChr01g0029301	-0.0552698638162292	0.77233206923373	0.0129316709902101	0.983051878984395
HanXRQChr01g0029321	2.50727023127087	4.46615012105335	10.1468368124695	0.0363076363181721
HanXRQChr01g0029341	0.933267311142504	1.24031488977218	0.852420031026861	0.725622985462009
HanXRQChr01g0029351	0.283160703990745	3.23607762079039	0.894013524074307	0.717146108842425
HanXRQChr01g0029361	-0.0395644898444604	4.68501339650652	0.0182282896714794	0.977847548000088
HanXRQChr01g0029371	0.433002170005291	3.49866900675502	2.30241162201524	0.474615890614297
HanXRQChr01g0029381	-0.565785281615799	2.92450055424231	2.2985901793588	0.475214416719839
HanXRQChr01g0029391	0.93030011443953	1.10380801090196	1.48924844164884	0.600951490052151
HanXRQChr01g0029401	1.16333470609827	2.6023726162638	2.73285123004532	0.415112719487356
HanXRQChr01g0029411	1.06821229015078	2.43597581395425	3.61041780112044	0.316225945116716
HanXRQChr01g0029491	0.720998339570238	8.44377733741778	2.77790114808209	0.409005734490471
HanXRQChr01g0029501	-0.739171443734656	7.27230138906513	1.43947006587827	0.610309103455931
HanXRQChr01g0029521	-0.705570138246778	8.1496164803905	1.88984867612805	0.536053376174207
HanXRQChr01g0029551	0.819353527141712	1.59861781053742	1.81338368038293	0.547906818931168
HanXRQChr01g0029561	-0.047625428584863	3.000252994631	0.0170072253316036	0.979551765089145
HanXRQChr01g0029571	0.202733798758512	2.63693230592442	0.287243366368684	0.867585613272264
HanXRQChr01g0029581	-0.209034417424924	2.89483269740796	0.507579947465315	0.804864656080712
HanXRQChr01g0029591	-0.0674177536360518	6.53308229188843	0.0462106959844339	0.95978211352514
HanXRQChr01g0029601	0.195787297059484	4.28388689635175	0.491499954875605	0.809477323116424
HanXRQChr01g0029611	-0.189409693968602	5.91266836255778	0.621480781609729	0.775481223631005
HanXRQChr01g0029731	1.63506020495179	2.55909806405653	5.50444538584515	0.173106194303769
HanXRQChr01g0029761	0.0398134704760016	3.22663627188487	0.0165032155200775	0.979978927229661
HanXRQChr01g0029791	2.52339493072489	1.21592795554283	6.62323538810051	0.120743917434485
HanXRQChr01g0029811	0.374109711909372	2.52985105654683	0.574353771928417	0.786607624194964
HanXRQChr01g0029821	0.771862282653743	6.82215168339265	1.56087776144227	0.587526585792766
HanXRQChr01g0029831	-2.52568046693552	1.80344415424866	2.55341736840964	0.439289853320586
HanXRQChr01g0029861	0.565943847184578	6.05281720336492	1.40231406935873	0.618694898029769
HanXRQChr01g0029871	-0.124535992338403	1.82667416225842	0.0452469934478303	0.959827319128301
HanXRQChr01g0029891	-0.672707240496544	3.89939661995219	4.4742741743501	0.241328066259566
HanXRQChr01g0029901	-0.160267236184886	5.2617738692573	0.375685033420142	0.842889782672113
HanXRQChr01g0029911	-0.0478041693471994	5.05307282944072	0.0219803318900684	0.974596409209371
HanXRQChr01g0029921	0.197922838479944	1.81510228492392	0.124343927343355	0.920443521067266
HanXRQChr01g0029941	-0.390988071973126	5.44840172875741	2.71252987603139	0.417634792772805
HanXRQChr01g0029981	0.648231306697998	1.89456684347408	2.42277311953691	0.457237943482259
HanXRQChr01g0030021	0.420901451635252	3.96231201086687	2.25650037433015	0.481999877675509
HanXRQChr01g0030031	0.422273725096614	0.878176759898297	0.317243896135151	0.858201540794699
HanXRQChr01g0030061	0.507109492918753	6.03851649476005	2.44078582701055	0.455065442700079
HanXRQChr01g0030081	0.530288518909927	2.65956300645239	1.66239614224506	0.571395932428798
HanXRQChr01g0030091	0.397481205795392	3.33035984628246	1.01049277588014	0.690977818680407
HanXRQChr01g0030161	-0.246391517057667	0.966120463920829	0.139511447850834	0.914500784043824
HanXRQChr01g0030171	0.563624509981955	3.0176825521031	1.77824603801374	0.553148295372823
HanXRQChr01g0030181	-0.000208374329225482	5.17862110599422	5.46183489547047e-08	0.999981107018597
HanXRQChr01g0030191	-0.295314882325246	4.05790085951267	0.828117152878035	0.73190740722582
HanXRQChr01g0030291	0.0835284177862505	4.46403356208011	0.0503391238212307	0.957418009178458
HanXRQChr01g0030351	1.76143324128553	1.76768025330774	7.07403213294265	0.103814434582942
HanXRQChr01g0030361	-0.0511562479974921	4.0715244056341	0.0248289627601439	0.971980607665354
HanXRQChr01g0030401	-0.466602537899586	3.02872156124097	1.72425984634456	0.562283623981895
HanXRQChr01g0030411	-0.0296645531576387	1.80732560670707	0.00418114368485778	0.993216019535088
HanXRQChr01g0030421	-0.207426979301163	4.06179593164361	0.336291738581616	0.853287307567105
HanXRQChr01g0030431	0.889277863701092	2.08715047985552	5.3479718046522	0.182554848225671
HanXRQChr01g0030441	0.114154598549313	5.87192368656973	0.170106875185272	0.905560408637178
HanXRQChr01g0030541	0.121845622132732	2.28272314040555	0.0400624514681773	0.962369080708447
HanXRQChr01g0030571	1.27200250880484	2.14998846395107	1.98809662805023	0.522553782190036
HanXRQChr01g0030601	0.117580229187319	4.63476791365432	0.218728369723086	0.891634717691784
HanXRQChr01g0030611	-0.331840886077142	5.4132427904431	1.70437985602341	0.56449166820327
HanXRQChr01g0030621	0.603345041755641	6.31652539654786	5.23816505296303	0.188759131343472
HanXRQChr01g0030631	-1.12841094467173	3.67798485174847	14.0931867090781	0.00922478376211835
HanXRQChr01g0030651	-0.38264637119604	5.65145267795119	1.5650531195475	0.586988713043707
HanXRQChr01g0030671	-0.0421467019732603	6.08880748617257	0.0282441304106111	0.970764961218568
HanXRQChr01g0030681	-0.403929248974635	4.21121395978171	1.86586280975693	0.539542882826386
HanXRQChr01g0030691	-0.505225811740646	3.97336560190234	2.94549851573069	0.387630296652868
HanXRQChr01g0030701	1.06838309548764	1.94544624220185	5.18111747721521	0.191285913565223
HanXRQChr01g0030711	0.529492581500389	2.67694364547046	1.75631090666553	0.55670498780969
HanXRQChr01g0030721	1.39844572219246	0.69214179799167	3.96413207588898	0.282690563408796
HanXRQChr01g0030741	-0.0122179084878579	0.921410594724891	0.000321662527085209	0.999981107018597
HanXRQChr01g0030841	3.59028112087752	1.89619821199796	19.065535472102	0.00158083681150164
HanXRQChr01g0030851	0.238675082484064	4.05081475632999	0.618041415520989	0.776161479641597
HanXRQChr01g0030871	0.131134787418718	8.05432251955113	0.230708430289527	0.887148391401916
HanXRQChr01g0030901	-0.427798456957683	2.81361266111729	0.424088425245143	0.829611224642554
HanXRQChr01g0030961	-0.551195121746502	5.28025115136975	3.98037651447315	0.281041988155951
HanXRQChr01g0030971	0.840137387774002	3.0936335666921	6.09578905731211	0.141728876997162
HanXRQChr01g0030981	0.432579989612878	3.05893823841673	1.14780653689	0.662209740751804
HanXRQChr01g0030991	-0.212816488719211	7.2379005937506	0.426113035100434	0.829186679686975
HanXRQChr01g0031011	3.62406016250163	0.627223329473679	14.6324259785923	0.00758254005835925
HanXRQChr01g0031021	2.42036663800394	5.04341204402398	6.70136947272464	0.117738897195376
HanXRQChr01g0031031	-0.0530524419290844	8.03936876972399	0.0245029061067896	0.972360173659649
HanXRQChr01g0031051	0.143771314887087	3.9123113112529	0.195293505759022	0.898886526970893
HanXRQChr01g0031061	1.75596606091592	3.21909754541652	5.83899619254176	0.153908599168591
HanXRQChr01g0031071	-2.41932902928721e-05	6.47969273208134	1.12729026113811e-09	0.999981107018597
HanXRQChr01g0031091	0.303143429120864	6.00691171694213	0.979973116901441	0.697267125662104
HanXRQChr01g0031101	-0.0992942667578917	5.64788342964124	0.140404050771822	0.914500784043824
HanXRQChr02g0031211	0.853360082969527	2.15080055979117	3.81442818023492	0.295550241992864
HanXRQChr02g0031241	0.843649170695773	2.31584025012759	4.28903541945044	0.25539533154588
HanXRQChr02g0031291	0.12072155188432	2.25459276693919	0.0451177470010222	0.959827319128301
HanXRQChr02g0031341	1.37064913859352	4.48243638811531	6.90586585030161	0.1101886727678
HanXRQChr02g0031361	0.0771454327392559	2.3481666867397	0.0270102326073767	0.971484502737116
HanXRQChr02g0031391	-1.07068121385585	4.82722343026939	2.6141815855816	0.431328415646625
HanXRQChr02g0031401	1.55205998264307	1.37515230776282	0.93822561619433	0.707512747659162
HanXRQChr02g0031421	-0.305198423831937	4.03115685996811	0.794975628303271	0.738006694351889
HanXRQChr02g0031461	0.00814358518608738	2.91674351035402	0.000582904991062172	0.999981107018597
HanXRQChr02g0031471	0.657250479210841	1.7850479185403	1.37749804272113	0.623490133853526
HanXRQChr02g0031491	0.290542603906054	5.58700191155453	1.12915858585884	0.666590205701441
HanXRQChr02g0031501	-0.130943233200313	3.40112778240248	0.119330656847906	0.922973208165738
HanXRQChr02g0031511	-0.697511079675481	2.69551198120702	2.21312168110952	0.488453678364493
HanXRQChr02g0031521	0.157699872762788	5.2634788966685	0.436060003986089	0.826191749528872
HanXRQChr02g0031571	-0.296390045602224	3.49875421372201	0.831149731286684	0.731000451877393
HanXRQChr02g0031601	0.792549484944381	3.26573577388036	3.02095200355434	0.377652134975187
HanXRQChr02g0031641	0.197967197509442	3.4946398834942	0.375453702559316	0.842889782672113
HanXRQChr02g0031651	-0.253342803412619	4.49234567159136	0.613252373536339	0.776946948869019
HanXRQChr02g0031661	0.741573507079566	8.35391485448413	2.51109812218072	0.445750173637616
HanXRQChr02g0031681	0.0830987060272984	5.01922988792267	0.112880646573457	0.925909520469712
HanXRQChr02g0031701	-1.0069927088344	4.27992600279231	5.83163844017457	0.154337952281444
HanXRQChr02g0031751	-0.22014053522369	3.11339292147109	0.338129668737541	0.853014718051512
HanXRQChr02g0031781	-0.649675216345005	3.11372013045109	3.54175602742215	0.322568945732108
HanXRQChr02g0031861	0.640389630896618	4.7613304519477	2.75378162340531	0.41212081486287
HanXRQChr02g0031871	0.711321738827432	4.84123834492043	3.11302219909698	0.366357825343306
HanXRQChr02g0031881	0.674505592198383	2.50776391537968	1.72434323641739	0.562283623981895
HanXRQChr02g0031941	0.85364797984071	1.37066188828636	2.58909010197349	0.434108493548534
HanXRQChr02g0031991	0.219594164797938	4.59233719663099	0.593108748237301	0.78239758095106
HanXRQChr02g0032001	0.449407513951509	1.19628077947295	0.540596647029799	0.795425725741314
HanXRQChr02g0032011	0.466830219449621	1.93525247741942	0.723067451418804	0.753460867100881
HanXRQChr02g0032071	-0.705279316396162	3.49804319102715	2.72114515274476	0.416090118924322
HanXRQChr02g0032091	-0.0654359433117359	2.77832061254457	0.01916104846328	0.976742142306243
HanXRQChr02g0032221	-0.256262701987248	4.24052920074775	0.579667511374391	0.785874056591122
HanXRQChr02g0032231	2.04085673668526	1.53851601007423	10.6552870993974	0.0304572066453678
HanXRQChr02g0032241	0.943780378050708	6.23988958402762	6.60763247399482	0.121485893812969
HanXRQChr02g0032251	-0.0323438150799005	5.17011900264287	0.0207406785421482	0.975676888949657
HanXRQChr02g0032261	-0.322555966879218	2.87817538245325	0.384876887131258	0.840609365414297
HanXRQChr02g0032301	-0.066873076403526	4.00651515365553	0.0562684099783528	0.952625507105532
HanXRQChr02g0032311	-0.474550087918349	1.35386353088963	0.594467597511263	0.782180024605383
HanXRQChr02g0032341	-0.362138465614509	4.23105839860407	2.39450990341871	0.460915490212288
HanXRQChr02g0032361	0.134382924281028	1.85048226196489	0.0849839979409017	0.938435209722902
HanXRQChr02g0032371	0.233917199291397	3.22011372934203	0.144779812442621	0.914273726749842
HanXRQChr02g0032381	0.232581722819914	2.90680723656007	0.594746919613522	0.782180024605383
HanXRQChr02g0032401	0.0680358977877576	4.85566511278962	0.0710930420399389	0.945237568336189
HanXRQChr02g0032411	0.638229720045128	2.45623586413051	1.90001736604098	0.534851566026652
HanXRQChr02g0032441	-0.351063031577148	5.33159482670421	1.3553670168948	0.627073292001322
HanXRQChr02g0032451	-0.0813345558459055	3.42487299983568	0.0807371986110974	0.940024627170801
HanXRQChr02g0032501	-0.249939783119986	2.27706365648945	0.482965443883655	0.812772113474094
HanXRQChr02g0032521	0.506736361978684	4.01655702362734	3.51006807406736	0.325889328653041
HanXRQChr02g0032561	-0.315835169345515	1.96172053121504	0.182715971462306	0.902956478943392
HanXRQChr02g0032591	0.188899687087079	3.13973632109872	0.0416301632337319	0.961245589203225
HanXRQChr02g0032611	0.0439671847964097	1.99001843150147	0.00749023075857824	0.989314750589882
HanXRQChr02g0032621	0.260349085528721	2.08459682977839	0.198192433458665	0.898018276721093
HanXRQChr02g0032631	0.821200206873624	5.94601397459221	6.32107183023355	0.131469716392174
HanXRQChr02g0032661	-0.0129678295713825	3.90121364619439	0.00197750534163976	0.998954415571843
HanXRQChr02g0032681	0.0630350400273563	4.40822052876384	0.066107606574386	0.946994892287184
HanXRQChr02g0032691	-0.341402200060737	5.14272918620622	1.81497061363853	0.547530407774033
HanXRQChr02g0032711	0.274813997155892	3.90094030783667	1.12421786517189	0.667838993412392
HanXRQChr02g0032801	-0.0624273842183875	4.46349726877206	0.0436784724357047	0.960188287919795
HanXRQChr02g0032821	0.365244732770525	2.43730023778123	1.00842318509161	0.691039648382573
HanXRQChr02g0032921	1.57652367813607	1.17047987244804	1.29989842963848	0.63678170822024
HanXRQChr02g0032951	-0.872769773219164	1.782252767991	3.75102662220033	0.302818435925582
HanXRQChr02g0032991	0.146518437371526	4.6836239661641	0.166612999022688	0.907106239576007
HanXRQChr02g0033001	1.17786712572722	0.688368485699167	2.57593219600498	0.435565498834097
HanXRQChr02g0033011	-0.0645567572897559	2.74479637857133	0.0261529597434143	0.971618498750987
HanXRQChr02g0033031	0.383022303960641	2.37821945210818	0.709927167353261	0.75713506639914
HanXRQChr02g0033041	-0.221968180878986	4.03217774520256	0.633171358592429	0.773735222066538
HanXRQChr02g0033051	0.325934391552355	3.74960361717745	1.64924897157936	0.574221986725763
HanXRQChr02g0033071	0.264949944275737	2.63430587413509	0.392241261612221	0.838616829718384
HanXRQChr02g0033091	0.11035802250144	3.99024760395461	0.149776610761368	0.913331424798053
HanXRQChr02g0033111	0.627233895648721	3.60986944297966	2.00673268288679	0.518939086939427
HanXRQChr02g0033121	0.54385516739912	3.52021060425296	4.34297674738445	0.250499025201712
HanXRQChr02g0033131	-0.102858238621613	1.10844056189013	0.0320962180601345	0.968261134615157
HanXRQChr02g0033141	-0.467193331075112	4.05457828061722	1.86585258394845	0.539542882826386
HanXRQChr02g0033161	0.0716396218779059	3.48235272824349	0.0592737394667306	0.951540158419859
HanXRQChr02g0033171	-0.25810691494821	5.12808602177397	0.555545279832382	0.791123939361493
HanXRQChr02g0033181	-2.6390229692496	1.52077230906305	1.71263304513305	0.56351770976048
HanXRQChr02g0033201	2.97706083805677	0.738182383810786	10.7121965852049	0.0299303208086893
HanXRQChr02g0033281	-0.2855593786436	1.98879011815059	0.252465617405093	0.879388764767014
HanXRQChr02g0033291	-1.26869221934929	0.719365496608863	0.77944553853453	0.740134854631457
HanXRQChr02g0033301	-0.303067727588118	3.03804035943863	0.748048494165843	0.747446150695336
HanXRQChr02g0033331	-2.23545164877847	0.215056874100834	1.472394780489	0.60434226158975
HanXRQChr02g0033411	0.143050976964425	3.28360856299535	0.18910927406019	0.901409887116474
HanXRQChr02g0033421	-0.369640815470342	4.32357358704098	2.30014143518844	0.474931710250284
HanXRQChr02g0033441	0.634006674994546	6.57892650805569	2.77854488001261	0.409005734490471
HanXRQChr02g0033451	0.107064635069572	1.32479980864145	0.0524329424313854	0.955857056064574
HanXRQChr02g0033461	-0.860962781361126	3.25317307090012	5.86675586877389	0.152660434848015
HanXRQChr02g0033471	-0.149438881064894	3.76130968069355	0.215593449229735	0.892709303102919
HanXRQChr02g0033491	-1.71414394034165	0.626831344435761	1.03435497384116	0.686189324366456
HanXRQChr02g0033571	-0.257629981054803	5.18083788094112	0.927042069743396	0.709671072720186
HanXRQChr02g0033611	0.102482849241297	1.78844336838412	0.0510917319595858	0.956896662787552
HanXRQChr02g0033661	0.107624264090511	2.39256346535148	0.0710570948939679	0.945237568336189
HanXRQChr02g0033691	-0.308972268178189	6.7659352692242	1.30926423271825	0.634949307207375
HanXRQChr02g0033711	0.345788386590987	2.35092709223066	0.782735975779222	0.739803415517847
HanXRQChr02g0033721	0.952685178635691	1.99579059056631	5.07864973412182	0.197410785274491
HanXRQChr02g0033731	-0.353863971226556	2.36756737710659	0.899860324291426	0.715596970672911
HanXRQChr02g0033761	-0.685557003378251	2.84931624525457	0.803930425451739	0.736547472298535
HanXRQChr02g0033771	-0.698940739282436	1.79164774948229	2.65093626209359	0.426301868541703
HanXRQChr02g0033781	-1.59844793143525	3.1767860528092	13.3147549835381	0.0120117046235216
HanXRQChr02g0033791	-2.66771838766216	3.91452184568374	25.4284954531969	0.000137614991960474
HanXRQChr02g0033811	-0.0123134136742861	2.65778886147365	0.000777442319996879	0.999981107018597
HanXRQChr02g0033851	0.626844788815488	1.27066267964511	1.53673243078776	0.591852896532731
HanXRQChr02g0033861	-0.207282438666059	3.5576049164297	0.381089783106797	0.841546230198619
HanXRQChr02g0033871	-0.0534026702542936	3.21789869287522	0.0300826503737857	0.969963268768746
HanXRQChr02g0033881	0.238766656294533	1.05642304386283	0.114962234905013	0.924817776097423
HanXRQChr02g0033891	-0.191991399828054	4.61153538781153	0.544217446667748	0.794255150486746
HanXRQChr02g0033921	0.171220341692815	4.32214039060636	0.252682551636776	0.879388764767014
HanXRQChr02g0033971	2.17716944776288	3.97286676624954	40.1522351642356	3.68195216299703e-07
HanXRQChr02g0033991	1.02184751815241	5.45000979619425	12.831367632321	0.0142605585916158
HanXRQChr02g0034061	-1.49907090681992	2.28309611254963	2.54766729613937	0.440069194880033
HanXRQChr02g0034081	0.649450540441851	1.70075769067958	1.72072663174808	0.56265987088385
HanXRQChr02g0034121	-0.203091369769174	1.64779172430975	0.00292381069291725	0.996118776228266
HanXRQChr02g0034131	-0.161217890324914	5.35741747939664	0.518781019223385	0.801759439527724
HanXRQChr02g0034141	1.14114144854142	5.08959896532076	4.63114190662771	0.229546531948361
HanXRQChr02g0034161	-0.129404454728862	2.861435024465	0.0897472562684953	0.935618282389558
HanXRQChr02g0034171	2.10906574167757	6.73637006788473	18.7647387684036	0.0017769882045022
HanXRQChr02g0034201	0.301325304089266	3.70287779517145	0.978169610747393	0.697720845848728
HanXRQChr02g0034241	0.0335871156028131	4.12643957897745	0.0160567641175402	0.980567548063961
HanXRQChr02g0034291	0.0269118582321547	6.80299497185941	0.00969527706365314	0.987097260546011
HanXRQChr02g0034321	0.5411711424889	1.10681927174075	0.281551226172983	0.869216353524852
HanXRQChr02g0034341	-0.85098156550348	0.913677986411819	1.32512105490816	0.631843017690202
HanXRQChr02g0034351	-0.248973740468287	4.27078260944775	0.66354240098742	0.767227687986869
HanXRQChr02g0034361	-0.0413750737858665	5.70884903245052	0.0176766478883756	0.978687569743063
HanXRQChr02g0034371	-0.164160406881455	2.3460387196677	0.169691881703582	0.905602251794768
HanXRQChr02g0034381	0.696007418242265	5.7052355941883	3.05714434086604	0.373476866672215
HanXRQChr02g0034411	0.341261781123821	1.98411184857138	0.260342939948851	0.876155120992649
HanXRQChr02g0034441	0.787680675439735	4.56778770337784	4.77637656607777	0.21996810233707
HanXRQChr02g0034481	-2.69223858408497	1.27500083173668	6.9609553061868	0.108026076246762
HanXRQChr02g0034491	0.41612299376898	4.13149996675447	0.607832765754194	0.778461259842673
HanXRQChr02g0034601	0.0510427319368613	2.23264685647092	0.0143330591564652	0.982073520358095
HanXRQChr02g0034611	0.478247912649572	4.47671283503643	1.78790597497402	0.551346403027271
HanXRQChr02g0034621	0.786207240467952	1.4170453196751	1.16541061586347	0.6584625805921
HanXRQChr02g0034641	0.823008846753297	1.98220390527115	1.5154622436279	0.595618280376528
HanXRQChr02g0034671	2.75421480993711	4.04871278032279	18.6092047456228	0.00191117519687774
HanXRQChr02g0034681	1.03074323673465	3.99927925951766	4.53043212453792	0.236839964597324
HanXRQChr02g0034701	0.785887253976676	2.46512415289493	2.91249181660294	0.392025247386102
HanXRQChr02g0034711	-0.304951343892124	4.18454705374026	0.980158204839134	0.697267125662104
HanXRQChr02g0034741	-0.066621379076413	2.82653517366666	0.0271648739561714	0.971484502737116
HanXRQChr02g0034761	-0.0953036837379257	2.98400147986734	0.0859295442932582	0.93776686342249
HanXRQChr02g0034781	0.52248139705603	2.10480442574471	0.710281022247244	0.75713506639914
HanXRQChr02g0034791	0.366389736947	7.76627807999091	0.607064851795439	0.778595539469923
HanXRQChr02g0034821	-0.699922461600057	4.1506045250855	6.3691082943461	0.129671126727448
HanXRQChr02g0034841	-0.132418902330953	4.97410488911676	0.205447492374658	0.896624015344287
HanXRQChr02g0034851	-0.620751362060178	4.07026740993314	4.73194277984524	0.222571079893034
HanXRQChr02g0034861	0.192503902421049	1.94563904868432	0.192846663123585	0.899630387992715
HanXRQChr02g0034871	0.0221168580172395	3.34162027570419	0.00256514922595752	0.997180807358804
HanXRQChr02g0034891	1.26821988435748	2.73656286517526	4.30725601846272	0.253389980943441
HanXRQChr02g0034911	-0.366111281842905	2.74231127728295	1.34958497665418	0.62855889225221
HanXRQChr02g0034981	-0.165769804452126	6.32632096368083	0.276861129785576	0.870765590263696
HanXRQChr02g0035011	2.0245256089743	2.97132248921186	13.2969680115293	0.0120656658275501
HanXRQChr02g0035031	1.57066778122103	2.91967992041168	4.76785986894094	0.220310537879289
HanXRQChr02g0035051	0.0846363991934031	2.84724175346482	0.0792766836295776	0.941126104028148
HanXRQChr02g0035061	0.0953056957898824	5.67598144630756	0.107219695690235	0.927490599607524
HanXRQChr02g0035071	-1.53667439819019	0.942840332110727	3.6100666779544	0.316228870737304
HanXRQChr02g0035121	-0.328206122217553	2.74499177631931	0.726653108845252	0.752676787451499
HanXRQChr02g0035131	-0.42915114860543	3.13183698156094	1.69312188299605	0.56579722730827
HanXRQChr02g0035141	-0.474785920589482	4.69928766707647	3.31966971191206	0.345354416037532
HanXRQChr02g0035151	-0.0876408178346128	6.55853904605723	0.0488049096805376	0.958261568713459
HanXRQChr02g0035161	-0.31825125900777	3.87149994915099	1.23804371676527	0.646674955041057
HanXRQChr02g0035181	0.0580171020933267	3.10138974576786	0.0287530612956157	0.970481841405573
HanXRQChr02g0035191	-0.288754876861087	4.02515960010768	1.14248494947101	0.663288221124405
HanXRQChr02g0035201	-0.0103437259265249	4.8844295998173	0.000760769293995267	0.999981107018597
HanXRQChr02g0035211	-0.473045433852786	3.51622371901005	1.62431078891058	0.577443693770201
HanXRQChr02g0035241	-0.629165703016448	4.86858516069632	6.2749587633648	0.133134873135192
HanXRQChr02g0035281	0.264034206591828	3.16733289668653	0.308325958278825	0.860508658729122
HanXRQChr02g0035371	0.744661959803871	0.856806263262844	0.829751609107797	0.731229529599804
HanXRQChr02g0035381	-0.271188685810331	3.12077916228834	0.564701915967067	0.788439721391543
HanXRQChr02g0035391	-0.0186797343745163	4.15516882573778	0.00269907370503475	0.996948592467972
HanXRQChr02g0035411	0.200631919186174	2.39656691947995	0.243308095668319	0.882462710133031
HanXRQChr02g0035461	1.69159163967057	4.65316928759055	6.19504735203803	0.137148277725622
HanXRQChr02g0035481	0.913597295882516	5.82665135288402	8.51299832771757	0.0644686969581252
HanXRQChr02g0035501	-0.470378708586584	1.57690703646131	0.19647408476235	0.898846188521447
HanXRQChr02g0035571	0.113452956953758	3.7497729130084	0.126456786869794	0.919743280640031
HanXRQChr02g0035611	0.0809914571581619	4.53664938669558	0.10783137312022	0.927365490994717
HanXRQChr02g0035661	0.35638027004	2.07622412816929	0.590729398714315	0.782839633230229
HanXRQChr02g0035691	-0.338466931838019	3.13242552464375	0.835338449633032	0.729741391535209
HanXRQChr02g0035741	-0.753537617440129	4.36674459090531	1.96621283570348	0.525766471973924
HanXRQChr02g0035771	-2.15748982890158	2.10449996878346	6.54930640015605	0.123634800151185
HanXRQChr02g0035791	0.127050602729161	4.73955888042707	0.180000573958478	0.90326970018878
HanXRQChr02g0035811	0.826296327559728	4.27888063545481	3.51744893287229	0.324863646390944
HanXRQChr02g0035821	-0.178054537032316	1.7610899632223	0.121927264375836	0.922146519987495
HanXRQChr02g0035871	0.250537031309793	3.5014208405389	0.269584791385569	0.873519638650242
HanXRQChr02g0035881	2.7971843564474	0.807043612380494	17.0747990219191	0.0033005473747459
HanXRQChr02g0035891	-0.306619109788987	2.48199798273837	0.514121142930454	0.803321313692039
HanXRQChr02g0035901	-0.341432202454675	3.24506233156413	0.609531530594586	0.778160951036166
HanXRQChr02g0035921	1.54062881897042	2.54472011320172	7.38648602733395	0.0933198124361256
HanXRQChr02g0035961	0.16168736088803	0.751911398536241	0.0308555176414025	0.96957749149166
HanXRQChr02g0035971	0.408480536693851	4.06694862657434	2.82603364671391	0.402993982420899
HanXRQChr02g0035981	-0.252496916351195	2.61944554623294	0.287326542242623	0.867553633956845
HanXRQChr02g0035991	0.0788271440385601	4.59083308037312	0.0953631135205222	0.932871737773184
HanXRQChr02g0036001	1.53876240854435	3.8581805160759	8.89065588684496	0.0564821111130156
HanXRQChr02g0036011	0.203498028457542	2.623338047667	0.251572979042494	0.879523688658542
HanXRQChr02g0036021	-2.22216241702148	2.56156084823047	2.73476379222063	0.414985775610293
HanXRQChr02g0036031	1.49529436411273	2.70421637555112	12.5259882336742	0.0157065932027034
HanXRQChr02g0036081	-0.172393697909147	2.44208439826207	0.126019601916211	0.919783212401862
HanXRQChr02g0036111	1.5945417296345	1.69746117087152	5.16851399975063	0.19180397127634
HanXRQChr02g0036121	1.2424796072485	3.18485628260388	3.66794637039726	0.310692613030295
HanXRQChr02g0036131	0.253987167637411	3.82790979708374	0.399649947132747	0.836768709925094
HanXRQChr02g0036151	0.753200035461713	2.89022102110051	2.65296584533072	0.426211672856421
HanXRQChr02g0036161	0.627292181803085	4.89306922128233	3.02595389913316	0.376745727375187
HanXRQChr02g0036181	-1.05297018384921	3.72909714269799	0.811629030665285	0.734463511404507
HanXRQChr02g0036231	-0.235742681522512	1.86410387415455	0.232366084561624	0.887148391401916
HanXRQChr02g0036251	-0.424454034871676	1.86653389850488	0.812211662973388	0.734347340901928
HanXRQChr02g0036261	-0.0525750992309402	0.755508703856333	0.00429992301064885	0.993122355994587
HanXRQChr02g0036281	-0.37644416035721	2.7108211152379	0.535092532438593	0.796849888327699
HanXRQChr02g0036311	2.34160786232222	0.45102377727016	1.87882441145464	0.537896879434648
HanXRQChr02g0036331	0.311823737498945	2.96435820147526	0.66793015173443	0.766040533903339
HanXRQChr02g0036361	-0.0672750636199728	4.89403232077282	0.0495882887775281	0.957555743436632
HanXRQChr02g0036391	0.408625333958932	4.89955985082708	3.30439336664829	0.346911575483102
HanXRQChr02g0036401	0.454042636597094	3.44985792966429	0.984268252430535	0.696955392270332
HanXRQChr02g0036411	1.59207338155558	3.59520044521952	6.52180394060349	0.125021074044146
HanXRQChr02g0036431	1.78973936904364	8.62569743069484	14.5757156201428	0.00778107957287094
HanXRQChr02g0036441	0.683504300653861	2.28901344756173	1.64560624261	0.574413698117587
HanXRQChr02g0036461	-0.245562391612338	3.26541582511545	0.327861546088726	0.855335800533752
HanXRQChr02g0036491	0.257562093086059	3.45065973577454	0.733749168814379	0.750549934487985
HanXRQChr02g0036511	-0.521534613800495	3.61398424142501	1.27278780433323	0.640781725321926
HanXRQChr02g0036531	0.0699942933086307	3.94367622865601	0.0661562134181359	0.946994892287184
HanXRQChr02g0036541	0.144523400585146	3.36342397440737	0.110610251193274	0.926583176183417
HanXRQChr02g0036551	1.07389141901694	2.75706995823598	2.23486293939191	0.485180864094684
HanXRQChr02g0036571	-0.071685847004248	4.79569692426705	0.0603377240585656	0.951075328575668
HanXRQChr02g0036581	2.32347405428798	4.6372843108059	24.6128055101412	0.000187427834569854
HanXRQChr02g0036591	0.00362418379287339	3.66778688735445	0.000119873914650626	0.999981107018597
HanXRQChr02g0036601	-1.04253006162079	3.11793957901087	3.49381981441952	0.327731303993431
HanXRQChr02g0036611	-0.868165323441662	7.01802493773515	4.14110192790034	0.266190513708135
HanXRQChr02g0036621	0.144412395517169	1.26917634469955	0.0378029426486703	0.963655609406842
HanXRQChr02g0036641	-0.456267401453565	3.66132561788919	1.42789785442809	0.61256163057033
HanXRQChr02g0036661	0.79841947533062	2.78493216729769	4.86286886242886	0.213073329414348
HanXRQChr02g0036741	0.714004564009147	2.2386026176988	0.573944132191627	0.786607624194964
HanXRQChr02g0036761	-0.283934635275312	4.84216156018267	0.620940332083348	0.775637543926766
HanXRQChr02g0036771	0.0178742287306525	5.04541824811959	0.00643330876828818	0.990586949082701
HanXRQChr02g0036841	0.889036029289231	2.11114341958832	4.96565657338567	0.205682781222537
HanXRQChr02g0036861	-0.487965058135259	4.76010821319004	1.07343189056536	0.679283182193918
HanXRQChr02g0036871	0.574882633164416	3.58451129696096	3.5633559238491	0.319948874283038
HanXRQChr02g0036891	-0.568623271155624	4.27426118656582	1.63522157631794	0.576150545090601
HanXRQChr02g0036931	-0.463121167391417	4.78525392762544	3.12175733193147	0.365093382995443
HanXRQChr02g0036951	1.07397571221238	3.24578756710101	6.29231981711952	0.132576805466917
HanXRQChr02g0036961	-0.741431195711124	2.33561031014467	1.80400212990151e-07	0.999981107018597
HanXRQChr02g0036971	1.14112187825182	3.08019094970545	1.05880079026176	0.682599688474872
HanXRQChr02g0036981	1.85978476586369	2.06173264173475	4.85447171597809	0.213565803980344
HanXRQChr02g0036991	0.324424537930229	2.77600025877778	0.780563625483695	0.739956091698283
HanXRQChr02g0037041	0.304460966292681	3.33865609057097	0.871649574694839	0.72193897416436
HanXRQChr02g0037051	0.392237420296221	6.0292925106878	1.31198235345231	0.634742438636651
HanXRQChr02g0037061	-0.221680163541209	2.22608787311046	0.221563650220716	0.890758329143634
HanXRQChr02g0037091	-0.206814379996099	3.79635221698788	0.364203110864888	0.845941939652473
HanXRQChr02g0037111	-0.88769765601376	1.21968097344527	1.24248192092276	0.646370820026861
HanXRQChr02g0037121	-0.109114433752934	1.32357698974034	0.0459410783464804	0.95978211352514
HanXRQChr02g0037161	0.313823974302801	1.70383717734058	0.145294279191363	0.914208713014389
HanXRQChr02g0037191	-1.24436022827675	1.4496509597114	5.17083080822977	0.191665526888365
HanXRQChr02g0037201	2.44786368394329	1.13577085491967	14.2644244605127	0.00864133164134544
HanXRQChr02g0037211	-0.140781469989682	4.56399293541086	0.186038793482446	0.902560895768212
HanXRQChr02g0037221	0.119188504019995	3.35135073420881	0.137188048053622	0.91552295314705
HanXRQChr02g0037231	-0.529223968034402	4.53520279787988	3.02757204601525	0.376669415267536
HanXRQChr02g0037261	1.16746409975536	0.752374568749899	3.05211478528785	0.373870823686692
HanXRQChr02g0037271	0.128563033612058	1.5755299321942	0.087115544318034	0.93731137925379
HanXRQChr02g0037291	-0.380749224714067	1.56416028770488	0.431147331676616	0.827213607147355
HanXRQChr02g0037321	1.81038341579382	4.80250958868495	10.3327967113441	0.0339819783613431
HanXRQChr02g0037361	-0.358383752858723	2.52784614081838	0.683713849883802	0.762468378781947
HanXRQChr02g0037371	0.590548238435334	1.70174285683367	0.98630309711773	0.69649829175499
HanXRQChr02g0037381	-0.588150016061472	6.46110208353632	3.15099055103709	0.361263876205034
HanXRQChr02g0037391	0.147465189059907	5.37064107310819	0.26994688535633	0.873376956692586
HanXRQChr02g0037461	-0.105588412050782	4.89967573785063	0.117438340833698	0.923887088928873
HanXRQChr02g0037491	-0.661443971920288	2.64048927075534	2.55860497234588	0.438363539567018
HanXRQChr02g0037501	0.297322912389279	4.22589786467179	1.35212239186953	0.627992536107389
HanXRQChr02g0037531	-0.656204503917449	1.62073849124505	1.3751154629465	0.623846480184558
HanXRQChr02g0037541	1.86794241581105	1.01949477167577	4.25531383942167	0.258244830035427
HanXRQChr02g0037551	-0.582113038252431	5.08693909413008	3.17943271518005	0.359063537041116
HanXRQChr02g0037561	-0.652272364107768	4.52621300220092	1.68258990748637	0.567372689868647
HanXRQChr02g0037571	0.0301890897758561	2.58602951329449	0.00528755767004618	0.991634884118751
HanXRQChr02g0037611	-0.266190604854094	1.31730569457766	0.199637476349266	0.897822537334781
HanXRQChr02g0037631	-0.299779554757918	1.0837196182372	0.163751676174963	0.908227039414635
HanXRQChr02g0037651	-0.414393627839618	5.08513480152982	2.18196451107632	0.491546545506302
HanXRQChr02g0037661	-0.0681172107529838	3.15722119476431	0.0459237171965379	0.95978211352514
HanXRQChr02g0037671	0.132657140527517	2.32532228252655	0.0873950748722319	0.937259262143586
HanXRQChr02g0037681	1.06804611697656	1.15885690987464	3.46653143720372	0.330345464376537
HanXRQChr02g0037691	0.0687834652103234	1.73022133453677	0.0063879399534752	0.990586949082701
HanXRQChr02g0037721	-0.593638174320913	4.813340043088	3.00206738082915	0.380347618918297
HanXRQChr02g0037731	0.452798318265524	2.38480471096886	0.777723424246311	0.740592941415643
HanXRQChr02g0037751	0.595833988053139	2.22469466272277	0.611019888534138	0.7776982905645
HanXRQChr02g0037781	0.974532222161665	3.01800490058232	0.936643168397891	0.707801595070652
HanXRQChr02g0037841	2.01054436969214	1.71383324562591	7.79031325502642	0.0812724840825794
HanXRQChr02g0037861	0.251341605168607	3.66451711978428	0.693896484635179	0.7598269592853
HanXRQChr02g0037901	0.963657573612281	4.60802021808331	13.610387333799	0.0109819131856942
HanXRQChr02g0038021	0.108662313822124	5.26526645566901	0.0870105723539076	0.93731137925379
HanXRQChr02g0038041	-1.41302542965466	2.50362118500384	3.45621749675558	0.331207943033269
HanXRQChr02g0038051	-0.0722087164287693	1.88864526456405	0.0151479689554659	0.981296603348894
HanXRQChr02g0038061	0.637548965543619	1.27223822914636	0.921565737918696	0.71098579851833
HanXRQChr02g0038071	-0.187437840836798	6.65328406428622	0.537382570585281	0.796264563228141
HanXRQChr02g0038081	0.354883573835244	2.86835372007068	0.973322643469656	0.698897141342112
HanXRQChr02g0038151	0.177912085448112	3.67748071579624	0.291210943268762	0.865806705326821
HanXRQChr02g0038161	2.69206332080512	4.30082059665841	7.81658167848763	0.0806945904272415
HanXRQChr02g0038201	-0.201715255757424	1.22681564323254	0.140536372947531	0.914500784043824
HanXRQChr02g0038221	0.0471449698931131	3.73014315334158	0.0160475413894829	0.980567548063961
HanXRQChr02g0038231	0.536680577848489	2.32493942006402	1.97316064701371	0.525230478922753
HanXRQChr02g0038241	2.34236539883859	5.90293922344834	19.9636047040041	0.00111557593281697
HanXRQChr02g0038271	0.40936973958745	3.78858340993888	0.555588622126974	0.791123939361493
HanXRQChr02g0038341	0.172515749690809	4.42550108205561	0.398094060978969	0.83729571779049
HanXRQChr02g0038371	-0.493014264280059	2.49848079999072	1.75310896412869	0.556990002005442
HanXRQChr02g0038411	1.57361844294301	3.47168035674726	9.60813354099631	0.0436712740449922
HanXRQChr02g0038501	0.483228506451584	3.70543246737314	1.59257191387467	0.582603646811303
HanXRQChr02g0038541	1.16961151652014	0.782550382123266	3.45696290795076	0.331207943033269
HanXRQChr02g0038551	0.447519577748736	4.94084937480297	0.183685784507341	0.902780718389713
HanXRQChr02g0038611	0.14877294719814	2.56215515886528	0.048807696301358	0.958261568713459
HanXRQChr02g0038651	1.07309285093675	2.33244614438507	2.86710885322538	0.397389515999356
HanXRQChr02g0038731	-0.432960654888021	4.85230291456432	1.75533272433929	0.556725317766128
HanXRQChr02g0038741	-0.40201954664888	4.07718972223193	0.863181080136238	0.723306738985549
HanXRQChr02g0038751	-0.221531294758035	4.80141051314009	0.505996543310202	0.805263557496014
HanXRQChr02g0038811	2.13899799321962	2.09908687511078	2.18264150107163	0.491393826591558
HanXRQChr02g0038821	0.820341716901723	3.3850238360804	2.9548430323054	0.386440379297258
HanXRQChr02g0038841	0.272156441694464	4.51431138494341	1.25772842975664	0.643711446594408
HanXRQChr02g0038851	0.794045986041027	2.82656608285349	3.7394620283036	0.304182386027933
HanXRQChr02g0038931	0.27538411314477	3.7499280711504	0.970131178757392	0.699734728048324
HanXRQChr02g0038941	0.592795809684369	7.42348854208965	5.12193846834131	0.194933006615787
HanXRQChr02g0038991	0.159076229533389	3.18380190595121	0.0669515455507295	0.946751266478636
HanXRQChr02g0039121	-0.694191707886235	5.07028479845394	2.48552418017465	0.449217336031359
HanXRQChr02g0039131	-0.100509746497172	2.22422859194801	0.0451046671713726	0.959827319128301
HanXRQChr02g0039141	-0.465200851841366	1.32381034885672	0.408360089445829	0.834301082692395
HanXRQChr02g0039151	-0.0263330232636724	6.46638030549361	0.00789077999719012	0.989149786414793
HanXRQChr02g0039171	-0.0858913885712329	2.99662398796425	0.0458216291549478	0.95978211352514
HanXRQChr02g0039201	0.525758668883897	3.71211524645205	2.97277512841399	0.384454901595447
HanXRQChr02g0039221	-0.148101981724645	2.99772456982183	0.127256513431965	0.919474401882933
HanXRQChr02g0039231	0.169578648104468	2.24474391897642	0.0957470058881436	0.932611617067495
HanXRQChr02g0039281	0.472191999770478	0.901950984796154	0.656404631199924	0.768869110173231
HanXRQChr02g0039291	0.947388305298072	3.19148644871726	3.44175008961668	0.33288860378225
HanXRQChr02g0039391	0.538441718331432	1.6967874130799	1.40531410087991	0.618079035499558
HanXRQChr02g0039401	0.662295426622153	2.87445272140185	1.99636965476876	0.521155779755185
HanXRQChr02g0039421	0.534264781260678	4.84876615526189	3.41336185563481	0.335632382889112
HanXRQChr02g0039451	0.0794655849054182	4.06103646795266	0.100155059155299	0.931184390949398
HanXRQChr02g0039461	-0.213973812831951	2.02715499468637	0.124972301436571	0.920217960435012
HanXRQChr02g0039471	0.253812280423679	3.16762801042967	0.538128188592324	0.795932523671676
HanXRQChr02g0039481	-0.254072875948511	3.79166921718407	0.931658495056586	0.708995514120742
HanXRQChr02g0039501	0.286329395982408	1.6946269484744	0.395799063972458	0.837538245231188
HanXRQChr02g0039511	-0.320084487662309	5.09356811720774	1.01959726860895	0.689226920374146
HanXRQChr02g0039521	-0.905937977869239	0.835683480738777	0.777067691245625	0.740709670610789
HanXRQChr02g0039531	-0.0798142999337819	1.9162257701734	0.0295056084125358	0.970050334487979
HanXRQChr02g0039541	0.317518150711485	4.32986252803699	1.03404577350472	0.686189324366456
HanXRQChr02g0039561	-0.131960499762179	4.35104513495114	0.097328406451247	0.931884601945564
HanXRQChr02g0039581	0.366483897467511	4.04703158153064	1.28299668072023	0.638982099736958
HanXRQChr02g0039631	0.763088905878956	6.52453935997411	4.9086650377135	0.208982375983776
HanXRQChr02g0039641	1.35259984130096	1.50055837342622	1.81911139711272	0.546975342206632
HanXRQChr02g0039651	-0.146125448092962	4.1824017086703	0.264724909419725	0.87472981801764
HanXRQChr02g0039661	-0.180094914122998	3.05803701294586	0.143625090056763	0.914500784043824
HanXRQChr02g0039671	0.452424224432874	0.95234716679325	0.466752484530854	0.817452042781656
HanXRQChr02g0039701	1.79061937677014	1.92665742798563	14.0808533031757	0.0092574630392985
HanXRQChr02g0039751	2.38884314093366	3.00328376008865	8.87085480794295	0.056822844864729
HanXRQChr02g0039781	0.0274870017181307	5.44198289554993	0.00864971661882841	0.987835751712467
HanXRQChr02g0039841	-0.212886590606598	4.59134724119149	0.628091890563253	0.774328303598128
HanXRQChr02g0039861	-0.321466362284026	3.97204387419818	1.231714593561	0.647581431328115
HanXRQChr02g0039881	-0.133971594072199	3.21583000211832	0.180452517917876	0.90326970018878
HanXRQChr02g0039901	-0.120413887801234	4.80997012327522	0.203534445117881	0.896811234365646
HanXRQChr02g0039921	-0.626708975481468	2.05232654372547	1.6829584956624	0.567344706165147
HanXRQChr02g0039931	-0.599528764247381	3.58713170046757	1.99028103106446	0.522056262303572
HanXRQChr02g0039961	-0.338702569746258	3.95965111163847	1.79144442384526	0.550709924601162
HanXRQChr02g0040021	-0.343450785445542	5.31465736969161	0.468466444870494	0.816873220656318
HanXRQChr02g0040031	-0.506990210662425	0.870265521214414	0.447595754852994	0.822571445173751
HanXRQChr02g0040051	-0.0706481293097292	1.62865192966102	0.0134904496771364	0.982903113922259
HanXRQChr02g0040061	-0.552963692246222	5.941252174227	1.7810531127394	0.552863916200076
HanXRQChr02g0040121	0.828396298522064	3.45056386888418	2.27137925986079	0.479912232330682
HanXRQChr02g0040131	2.0846378506939	1.9102419034063	13.4398493038162	0.0115854090812197
HanXRQChr02g0040151	0.395363698206493	5.78742668188304	2.01574497862525	0.518167342053384
HanXRQChr02g0040161	0.255132582932442	3.83710443794915	0.501280129652763	0.806420085896717
HanXRQChr02g0040171	-0.587435099947087	10.9824134854137	2.13748696127107	0.498030801167075
HanXRQChr02g0040181	-0.0277175085684151	4.15000857474239	0.00646395827032009	0.990586949082701
HanXRQChr02g0040191	1.28169863203405	6.5060885842796	16.245231387535	0.0043599458441429
HanXRQChr02g0040201	0.841430055269012	2.03008045957486	3.22232990965207	0.355040053220531
HanXRQChr02g0040241	-0.34722395711725	4.52368855599116	0.995300536059375	0.694712715651306
HanXRQChr02g0040271	-2.95017805822611	1.22081207736575	9.56827139069039	0.0443002557372687
HanXRQChr02g0040281	0.841507924047819	2.85670510148887	4.00238910371081	0.278955259166806
HanXRQChr02g0040291	0.358997358675087	4.09886500799947	2.20559266136232	0.488860425210434
HanXRQChr02g0040311	0.203439834043003	1.47477316188167	0.167522365526934	0.906710213907374
HanXRQChr02g0040321	0.225126064989783	1.5099433228133	0.148906860412525	0.913465281449783
HanXRQChr02g0040331	-0.234163158073798	2.11499366993185	0.212842312795078	0.894166668724468
HanXRQChr02g0040341	0.0776883266672089	3.72109432410151	0.04614275840028	0.95978211352514
HanXRQChr02g0040361	0.820342749054561	0.742472236790231	1.73093264195881	0.561389808172834
HanXRQChr02g0040371	-0.128145519214414	1.58207292339206	0.079776307435349	0.940763476569277
HanXRQChr02g0040381	1.45970386527646	1.23730698088828	4.70509194175716	0.224382391104578
HanXRQChr02g0040401	0.139173789031345	2.6843823941913	0.173045051609302	0.905121604473705
HanXRQChr02g0040411	-0.767612139406219	5.427282098048	4.14368136232896	0.26597126964408
HanXRQChr02g0040481	0.197519283408562	4.48360252866279	0.364376539985297	0.845850612249322
HanXRQChr02g0040511	-0.669166477369503	5.49368078692781	4.34449619655126	0.250499025201712
HanXRQChr02g0040521	-1.11973912783545	5.86060655106356	12.9866847947346	0.0135235649241163
HanXRQChr02g0040531	-1.35472811542643	2.85444718448482	1.23395607773398	0.647446927424816
HanXRQChr02g0040541	-0.145213012365376	5.86955201756654	0.343170192671535	0.851209941361374
HanXRQChr02g0040551	0.166044319725406	5.24210283873636	0.440990272206381	0.825189109958656
HanXRQChr02g0040561	-0.60182101600363	1.80084331490406	0.943038313246879	0.706783956518476
HanXRQChr02g0040571	0.752009019367896	5.30817889124251	3.41151532201771	0.335685474623924
HanXRQChr02g0040581	-0.160207489439522	4.7109712861213	0.452293442479274	0.821496731991656
[truncated: 25,279 more rows]
