# Supplementary material for: Heliaphen, an Outdoor High-Throughput Phenotyping Platform for Genetic Studies and Crop Modeling
Source: Front Plant Sci. 2019 Jan 16;9:1908. doi: 10.3389/fpls.2018.01908 (PMC6343525; doi:10.3389/fpls.2018.01908)
Supplement: Supplementary file 3 [file Data_Sheet_2.CSV]

GO term	Ontology	Description	Number in input list	Number in BG/Ref	p-value	FDR
GO:0019748	P	secondary metabolic process	73	1036	7.1e-09	2.8e-05
GO:0006721	P	terpenoid metabolic process	25	221	1.4e-07	0.00027
GO:0006720	P	isoprenoid metabolic process	34	390	5.6e-07	0.00073
GO:0016114	P	terpenoid biosynthetic process	21	189	1.7e-06	0.0017
GO:0008299	P	isoprenoid biosynthetic process	31	361	2.3e-06	0.0018
GO:0006066	P	alcohol metabolic process	63	1004	3,00E-06	0.0019
GO:0044281	P	small molecule metabolic process	178	3748	1,00E-05	0.0051
GO:0006629	P	lipid metabolic process	81	1442	9.3e-06	0.0051
GO:0015793	P	glycerol transport	11	73	2.9e-05	0.013
GO:0015850	P	organic alcohol transport	11	77	4.8e-05	0.016
GO:0005983	P	starch catabolic process	5	13	4.1e-05	0.016
GO:0015791	P	polyol transport	11	77	4.8e-05	0.016
GO:0006833	P	water transport	16	158	8.5e-05	0.024
GO:0042044	P	fluid transport	16	158	8.5e-05	0.024
GO:0034641	P	cellular nitrogen compound metabolic process	65	1194	0.00014	0.036
GO:0010075	P	regulation of meristem growth	13	120	0.00019	0.046
GO:0044247	P	cellular polysaccharide catabolic process	12	105	0.0002	0.046
GO:0016093	P	polyprenol metabolic process	8	50	0.00023	0.047
GO:0035266	P	meristem growth	13	122	0.00023	0.047
GO:0016838	F	carbon-oxygen lyase activity, acting on phosphates	18	78	8.2e-11	8,00E-08
GO:0010333	F	terpene synthase activity	12	52	1.1e-07	5.3e-05
GO:0005372	F	water transmembrane transporter activity	14	83	6.2e-07	0.00015
GO:0015250	F	water channel activity	14	83	6.2e-07	0.00015
GO:0022838	F	substrate-specific channel activity	20	183	3.9e-06	0.00075
GO:0015267	F	channel activity	21	204	5.8e-06	0.0008
GO:0022803	F	passive transmembrane transporter activity	21	204	5.8e-06	0.0008
GO:0015254	F	glycerol channel activity	11	73	2.9e-05	0.0031
GO:0015168	F	glycerol transmembrane transporter activity	11	73	2.9e-05	0.0031
GO:0000287	F	magnesium ion binding	20	218	5,00E-05	0.004
GO:0015166	F	polyol transmembrane transporter activity	11	76	4.3e-05	0.004
GO:0015665	F	alcohol transmembrane transporter activity	11	77	4.8e-05	0.004
GO:0016829	F	lyase activity	40	619	8,00E-05	0.0059
GO:0004180	F	carboxypeptidase activity	11	89	0.00018	0.013
GO:0005215	F	transporter activity	87	1734	0.00021	0.014
GO:0016835	F	carbon-oxygen lyase activity	19	229	0.00028	0.017
GO:0022857	F	transmembrane transporter activity	72	1398	0.00032	0.018
