# Supplementary material for: Heliaphen, an Outdoor High-Throughput Phenotyping Platform for Genetic Studies and Crop Modeling
Source: Front Plant Sci. 2019 Jan 16;9:1908. doi: 10.3389/fpls.2018.01908 (PMC6343525; doi:10.3389/fpls.2018.01908)
Supplement: Supplementary file 5 [file Data_Sheet_4.CSV]

GO term	Ontology	Description	Number in input list	Number in BG/Ref	p-value	FDR
GO:0005975	P	carbohydrate metabolic process	242	1952	1.5e-16	1.1e-12
GO:0016051	P	carbohydrate biosynthetic process	104	708	1.8e-12	6.3e-09
GO:0044262	P	cellular carbohydrate metabolic process	176	1447	4.3e-12	7.5e-09
GO:0005996	P	monosaccharide metabolic process	100	678	3.5e-12	7.5e-09
GO:0005976	P	polysaccharide metabolic process	106	773	6.8e-11	9.5e-08
GO:0006066	P	alcohol metabolic process	128	1004	1.2e-10	1.4e-07
GO:0071554	P	cell wall organization or biogenesis	105	804	1.2e-09	1.2e-06
GO:0019318	P	hexose metabolic process	75	515	2.3e-09	2,00E-06
GO:0040007	P	growth	67	451	6.8e-09	5.3e-06
GO:0048589	P	developmental growth	56	350	7.9e-09	5.5e-06
GO:0000271	P	polysaccharide biosynthetic process	63	420	1.3e-08	8.1e-06
GO:0044264	P	cellular polysaccharide metabolic process	72	536	1.2e-07	7.2e-05
GO:0048638	P	regulation of developmental growth	33	175	1.8e-07	9.2e-05
GO:0048767	P	root hair elongation	22	90	1.8e-07	9.2e-05
GO:0034637	P	cellular carbohydrate biosynthetic process	78	606	2.3e-07	0.00011
GO:0010073	P	meristem maintenance	31	161	2.5e-07	0.00011
GO:0040008	P	regulation of growth	34	188	3.2e-07	0.00013
GO:0006833	P	water transport	30	158	5.3e-07	0.00018
GO:0044042	P	glucan metabolic process	57	406	5.4e-07	0.00018
GO:0042546	P	cell wall biogenesis	42	262	4.8e-07	0.00018
GO:0042044	P	fluid transport	30	158	5.3e-07	0.00018
GO:0044281	P	small molecule metabolic process	345	3748	8.9e-07	0.00028
GO:0070882	P	cellular cell wall organization or biogenesis	43	283	1.5e-06	0.00046
GO:0008361	P	regulation of cell size	48	333	1.8e-06	0.00054
GO:0010075	P	regulation of meristem growth	24	120	2.6e-06	0.00074
GO:0035266	P	meristem growth	24	122	3.6e-06	0.00096
GO:0032535	P	regulation of cellular component size	48	343	4.2e-06	0.0011
GO:0090066	P	regulation of anatomical structure size	48	343	4.2e-06	0.0011
GO:0044282	P	small molecule catabolic process	82	700	4.8e-06	0.0012
GO:0009888	P	tissue development	63	500	5.7e-06	0.0013
GO:0006006	P	glucose metabolic process	59	458	5.5e-06	0.0013
GO:0021700	P	developmental maturation	27	151	6.1e-06	0.0013
GO:0065008	P	regulation of biological quality	120	1132	6.7e-06	0.0014
GO:0008283	P	cell proliferation	22	111	7.8e-06	0.0015
GO:0043436	P	oxoacid metabolic process	164	1649	7.8e-06	0.0015
GO:0071555	P	cell wall organization	65	526	7.7e-06	0.0015
GO:0019752	P	carboxylic acid metabolic process	164	1648	7.6e-06	0.0015
GO:0006082	P	organic acid metabolic process	164	1651	8.4e-06	0.0015
GO:0009411	P	response to UV	22	113	1,00E-05	0.0017
GO:0042180	P	cellular ketone metabolic process	165	1669	1,00E-05	0.0017
GO:0048469	P	cell maturation	25	138	1,00E-05	0.0017
GO:0048765	P	root hair cell differentiation	25	138	1,00E-05	0.0017
GO:0048764	P	trichoblast maturation	25	138	1,00E-05	0.0017
GO:0009832	P	plant-type cell wall biogenesis	22	113	1,00E-05	0.0017
GO:0016049	P	cell growth	44	316	1.1e-05	0.0018
GO:0009628	P	response to abiotic stimulus	128	1239	1.2e-05	0.0018
GO:0016052	P	carbohydrate catabolic process	73	625	1.6e-05	0.0024
GO:0009226	P	nucleotide-sugar biosynthetic process	7	14	1.8e-05	0.0026
GO:0048509	P	regulation of meristem development	25	144	2.2e-05	0.0032
GO:0009266	P	response to temperature stimulus	50	388	2.6e-05	0.0036
GO:0006073	P	cellular glucan metabolic process	44	327	2.7e-05	0.0037
GO:0043481	P	anthocyanin accumulation in tissues in response to UV light	14	58	3.4e-05	0.0043
GO:0043480	P	pigment accumulation in tissues	14	58	3.4e-05	0.0043
GO:0043478	P	pigment accumulation in response to UV light	14	58	3.4e-05	0.0043
GO:0043476	P	pigment accumulation	14	58	3.4e-05	0.0043
GO:0043479	P	pigment accumulation in tissues in response to UV light	14	58	3.4e-05	0.0043
GO:0010054	P	trichoblast differentiation	25	149	4,00E-05	0.0049
GO:0043473	P	pigmentation	14	59	4.2e-05	0.0051
GO:0032787	P	monocarboxylic acid metabolic process	106	1019	4.3e-05	0.0052
GO:0044275	P	cellular carbohydrate catabolic process	59	493	4.8e-05	0.0056
GO:0009251	P	glucan catabolic process	15	68	5.7e-05	0.0063
GO:0010053	P	root epidermal cell differentiation	25	152	5.6e-05	0.0063
GO:0033692	P	cellular polysaccharide biosynthetic process	46	358	5.6e-05	0.0063
GO:0019321	P	pentose metabolic process	14	61	6.3e-05	0.0068
GO:0048588	P	developmental cell growth	25	153	6.2e-05	0.0068
GO:0050793	P	regulation of developmental process	52	423	6.4e-05	0.0068
GO:0010015	P	root morphogenesis	30	200	6.5e-05	0.0068
GO:0071669	P	plant-type cell wall organization or biogenesis	40	300	7.2e-05	0.0075
GO:0015674	P	di-, tri-valent inorganic cation transport	34	241	7.9e-05	0.008
GO:0009074	P	aromatic amino acid family catabolic process	11	41	8.3e-05	0.0083
GO:0048507	P	meristem development	38	282	8.6e-05	0.0085
GO:0051239	P	regulation of multicellular organismal process	45	361	0.00013	0.013
GO:0010817	P	regulation of hormone levels	39	301	0.00016	0.015
GO:0009826	P	unidimensional cell growth	27	184	0.00021	0.02
GO:0009825	P	multidimensional cell growth	13	61	0.00025	0.023
GO:0016054	P	organic acid catabolic process	32	236	0.00026	0.024
GO:0046395	P	carboxylic acid catabolic process	32	236	0.00026	0.024
GO:0060560	P	developmental growth involved in morphogenesis	27	187	0.00027	0.025
GO:0006559	P	L-phenylalanine catabolic process	5	10	0.00031	0.027
GO:0009914	P	hormone transport	15	79	0.00033	0.029
GO:0060918	P	auxin transport	15	79	0.00033	0.029
GO:0009734	P	auxin mediated signaling pathway	15	81	0.00044	0.037
GO:0000272	P	polysaccharide catabolic process	32	243	0.00044	0.037
GO:0009056	P	catabolic process	197	2206	0.00044	0.037
GO:0015793	P	glycerol transport	14	73	0.00046	0.038
GO:0019253	P	reductive pentose-phosphate cycle	8	28	0.00048	0.039
GO:0051179	P	localization	302	3543	0.00049	0.04
GO:0030243	P	cellulose metabolic process	23	155	0.0005	0.04
GO:0071365	P	cellular response to auxin stimulus	15	82	0.0005	0.04
GO:0045488	P	pectin metabolic process	20	127	0.00052	0.04
GO:0044283	P	small molecule biosynthetic process	142	1532	0.00055	0.043
GO:0009310	P	amine catabolic process	21	138	0.00061	0.046
GO:0005372	F	water transmembrane transporter activity	18	83	1.4e-05	0.0057
GO:0015925	F	galactosidase activity	10	27	7.5e-06	0.0057
GO:0015250	F	water channel activity	18	83	1.4e-05	0.0057
GO:0004565	F	beta-galactosidase activity	10	27	7.5e-06	0.0057
GO:0047262	F	polygalacturonate 4-alpha-galacturonosyltransferase activity	11	35	1.6e-05	0.0057
GO:0016853	F	isomerase activity	43	322	3.9e-05	0.011
GO:0019187	F	beta-1,4-mannosyltransferase activity	6	13	0.00013	0.032
GO:0044459	C	plasma membrane part	106	833	4.2e-09	3.6e-06
GO:0005911	C	cell-cell junction	78	576	2.8e-08	5.2e-06
GO:0009506	C	plasmodesma	78	574	2.4e-08	5.2e-06
GO:0055044	C	symplast	78	574	2.4e-08	5.2e-06
GO:0030054	C	cell junction	78	577	3,00E-08	5.2e-06
GO:0030312	C	external encapsulating structure	77	577	6.3e-08	8.9e-06
GO:0005618	C	cell wall	76	574	1,00E-07	1.3e-05
GO:0005794	C	Golgi apparatus	89	733	4.7e-07	5,00E-05
GO:0009505	C	plant-type cell wall	34	198	1.1e-06	0.00011
GO:0000786	C	nucleosome	24	131	1.3e-05	0.0011
GO:0032993	C	protein-DNA complex	24	139	3.5e-05	0.0027
GO:0005886	C	plasma membrane	201	2166	5.7e-05	0.0041
GO:0000785	C	chromatin	25	158	0.00011	0.0069
GO:0044425	C	membrane part	563	6817	0.00015	0.0092
GO:0009941	C	chloroplast envelope	56	491	0.00025	0.014
GO:0048046	C	apoplast	35	267	0.00027	0.014
GO:0009526	C	plastid envelope	58	521	0.00036	0.018
GO:0031224	C	intrinsic to membrane	490	5957	0.00042	0.02
GO:0042807	C	central vacuole	7	22	0.00053	0.024
GO:0005773	C	vacuole	73	704	0.00059	0.025
GO:0005694	C	chromosome	34	273	0.00081	0.033
GO:0016021	C	integral to membrane	476	5838	0.00087	0.034
